# Supplementary material for: Chloridodiphen­yl{[1-(1,3-thia­zol-2-yl-κN)ethyl­idene]-4-phenyl­thio­semicarbazidato-κ2 N 1,S}tin(IV) methanol monosolvate
Source: Acta Crystallogr Sect E Struct Rep Online. 2011 Sep 30;67(Pt 10):m1409–10. doi: 10.1107/S1600536811037627 (PMC3201461; doi:10.1107/S1600536811037627)
Supplement: Supplementary file 1 [file e-67-m1409-sup1.cif]

##############################################################################
#                                                                            #
# This CIF contains the data in a paper accepted for publication in          #
# Acta Crystallographica Section E. It conforms to the requirements of       #
# Notes for Authors for Acta Crystallographica Section E, and has been       #
# peer reviewed under the auspices of the IUCr Commission on Journals.       #
#                                                                            #
# Full details of the Crystallographic Information File format               #
# are given in the paper "The Crystallographic Information File (CIF):       #
# a New Standard Archive File for Crystallography" by S. R. Hall, F. H.      #
# Allen and I. D. Brown [Acta Cryst. (1991), A47, 655-685].                  #
#                                                                            #
# The current version of the core CIF dictionary is obtainable from          #
# ftp://ftp.iucr.org/pub/cif_core.dic.                                       #
#                                                                            #
# Software is freely available for graphical display of the structure(s)     #
# in this CIF. For information consult the CIF software page                 #
# http://www.iucr.org/resources/cif/software.                                #
#                                                                            #
# This file may be used for bona fide research purposes within the           #
# scientific community so long as proper attribution is given to the journal # 
# article from which it was obtained.                                        #
#                                                                            #
##############################################################################
data_global
_audit_creation_method     'form.cif (version 2.0)'
_journal_data_validation_number     ?
_journal_date_recd_electronic     2011-09-02
_journal_date_accepted     2011-09-14
_journal_name_full     'Acta Crystallographica, Section E'
_journal_year     2011
_journal_volume     67
_journal_issue     10
_journal_page_first     m1409
_journal_page_last     m1410
_journal_paper_category     QM
_journal_coeditor_code     ZK2029
_publ_contact_author_name     'Ramaiyer Venkatraman'
_publ_contact_author_address
;
Department of Chemistry
1400 J. R. Lynch St.
P.O. Box 17910
Jackson State University
Jackson, MS 39217-0510  USA
;
_publ_contact_author_email     ramaiyer.venkatraman@jsums.edu
_publ_contact_author_fax     '601 979 3674'
_publ_contact_author_phone     '601 979 3490'
_publ_section_title
;\
Chloridodiphenyl{[1-(1,3-thiazol-2-yl-\k<i>N</i>)ethylidene]-4-\
phenylthiosemicarbazidato-\k^2^<i>N</i>^1^,<i>S</i>}tin(IV) methanol
monosolvate
;
loop_
    _publ_author_name
    _publ_author_address
    'Arumugam, Sri Ranjini '
;
Department of Chemistry and Biochemistry
Jackson State University
Jackson, MS 39217, USA
;
    'Dasary, Samuel S. R.'
;
Department of Chemistry and Biochemistry
Jackson State University
Jackson, MS 39217, USA
;
    'Venkatraman, Ramaiyer'
;
Department of Chemistry and Biochemistry
Jackson State University
Jackson, MS 39217, USA
;
    'Yu, Hongtao'
;
Department of Chemistry and Biochemistry
Jackson State University
Jackson, MS 39217, USA
;
    'Fronczek, Frank R.'
;
Department of Chemistry
Louisiana State University
Baton Rouge, LA 70803, USA
;
_publ_section_synopsis     .
data_I
_audit_creation_method     SHELXL-97
_chemical_name_systematic
;
Chloridodiphenyl{[1-(1,3-thiazol-2-yl-\k<i>N</i>)ethylidene]-4-
phenylthiosemicarbazidato-\k^2^<i>N</i>^1^,<i>S</i>}tin(IV) methanol
monosolvate
;
_chemical_name_common     ?
_chemical_formula_moiety     'C24 H21 Cl N4 S2 Sn, C H4 O'
_chemical_formula_sum     'C25 H25 Cl N4 O S2 Sn'
_chemical_formula_iupac     '[Sn (C6 H5)2 (C12 H11 N4 S2) Cl], C H4 O'
_chemical_formula_weight     615.75
_chemical_melting_point     ?
_symmetry_cell_setting     monoclinic
_symmetry_space_group_name_H-M     'P 21/n'
_symmetry_space_group_name_Hall     '-P 2yn'
loop_
    _symmetry_equiv_pos_as_xyz
    'x, y, z'
    '-x+1/2, y+1/2, -z+1/2'
    '-x, -y, -z'
    'x-1/2, -y-1/2, z-1/2'
_cell_length_a     8.5971(10)
_cell_length_b     20.182(3)
_cell_length_c     15.794(2)
_cell_angle_alpha     90
_cell_angle_beta     102.050(7)
_cell_angle_gamma     90
_cell_volume     2680.0(6)
_cell_formula_units_Z     4
_cell_measurement_reflns_used     7958
_cell_measurement_theta_min     2.5
_cell_measurement_theta_max     32.0
_cell_measurement_temperature     297.0(5)
_exptl_crystal_description     fragment
_exptl_crystal_colour     yellow
_exptl_crystal_size_max     0.30
_exptl_crystal_size_mid     0.20
_exptl_crystal_size_min     0.17
_exptl_crystal_density_diffrn     1.526
_exptl_crystal_density_meas     ?
_exptl_crystal_density_method     'not measured'
_exptl_crystal_F_000     1240
_exptl_absorpt_coefficient_mu     1.234
_exptl_absorpt_correction_type     multi-scan
_exptl_absorpt_process_details     '(SCALEPACK; Otwinowski & Minor, 1997)'
_exptl_absorpt_correction_T_min     0.709
_exptl_absorpt_correction_T_max     0.818
_exptl_special_details     ?
_diffrn_ambient_temperature     297.0(5)
_diffrn_radiation_type     MoK\a
_diffrn_radiation_wavelength     0.71073
_diffrn_radiation_source     'fine-focus sealed tube'
_diffrn_radiation_monochromator     graphite
_diffrn_measurement_device     'Nonius KappaCCD'
_diffrn_measurement_method     ' \w and \f'
_diffrn_detector_area_resol_mean     ?
_diffrn_reflns_number     31922
_diffrn_reflns_av_R_equivalents     0.0270
_diffrn_reflns_av_sigmaI/netI     0.0402
_diffrn_reflns_theta_min     2.6
_diffrn_reflns_theta_max     32.0
_diffrn_reflns_theta_full     25.00
_diffrn_measured_fraction_theta_max     0.911
_diffrn_measured_fraction_theta_full     0.999
_diffrn_reflns_limit_h_min     -12
_diffrn_reflns_limit_h_max     12
_diffrn_reflns_limit_k_min     -28
_diffrn_reflns_limit_k_max     25
_diffrn_reflns_limit_l_min     -23
_diffrn_reflns_limit_l_max     23
_diffrn_standards_number     ?
_diffrn_standards_interval_count     ?
_diffrn_standards_interval_time     ?
_diffrn_standards_decay_%     ?
_refine_special_details
;
Refinement of <i>F</i>^2^ against ALL reflections. The weighted <i>R</i>-factor
<i>wR</i> and goodness of fit <i>S</i> are based on <i>F</i>^2^, conventional
<i>R</i>-factors <i>R</i> are based on <i>F</i>, with <i>F</i> set to zero for
negative <i>F</i>^2^. The threshold expression of <i>F</i>^2^ >
\s(<i>F</i>^2^) is used only for calculating <i>R</i>-factors(gt) <i>etc</i>.
and is not relevant to the choice of reflections for refinement.
<i>R</i>-factors based on <i>F</i>^2^ are statistically about twice as large
as those based on <i>F</i>, and <i>R</i>- factors based on ALL data will be
even larger.
;
_reflns_number_total     8479
_reflns_number_gt     6194
_reflns_threshold_expression     I>2\s(I)
_refine_ls_structure_factor_coef     Fsqd
_refine_ls_matrix_type     full
_refine_ls_R_factor_all     0.0559
_refine_ls_R_factor_gt     0.0322
_refine_ls_wR_factor_gt     0.0626
_refine_ls_wR_factor_ref     0.0697
_refine_ls_goodness_of_fit_ref     1.011
_refine_ls_restrained_S_all     1.011
_refine_ls_number_reflns     8479
_refine_ls_number_parameters     316
_refine_ls_number_restraints     0
_refine_ls_hydrogen_treatment     mixed
_refine_ls_weighting_scheme     calc
_refine_ls_weighting_details
         'calc w=1/[\s^2^(Fo^2^)+(0.0236P)^2^+0.9273P] where P=(Fo^2^+2Fc^2^)/3'
_atom_sites_solution_hydrogens     geom
_atom_sites_solution_primary     direct
_atom_sites_solution_secondary     difmap
_refine_ls_shift/su_max     0.002
_refine_ls_shift/su_mean     0.000
_refine_diff_density_max     0.346
_refine_diff_density_min     -0.578
_refine_ls_extinction_method     'SHELXL97 (Sheldrick, 2008)'
_refine_ls_extinction_coef     0.00176(19)
_refine_ls_extinction_expression
                                  'Fc^*^=kFc[1+0.001xFc^2^\l^3^/sin(2\q)]^-1/4^'
loop_
    _atom_type_symbol
    _atom_type_description
    _atom_type_scat_dispersion_real
    _atom_type_scat_dispersion_imag
    _atom_type_scat_source
    'C' 'C' 0.0033 0.0016
                         'International Tables Vol C Tables 4.2.6.8 and 6.1.1.4'
    'H' 'H' 0.0000 0.0000
                         'International Tables Vol C Tables 4.2.6.8 and 6.1.1.4'
    'Cl' 'Cl' 0.1484 0.1585
                         'International Tables Vol C Tables 4.2.6.8 and 6.1.1.4'
    'N' 'N' 0.0061 0.0033
                         'International Tables Vol C Tables 4.2.6.8 and 6.1.1.4'
    'O' 'O' 0.0106 0.0060
                         'International Tables Vol C Tables 4.2.6.8 and 6.1.1.4'
    'S' 'S' 0.1246 0.1234
                         'International Tables Vol C Tables 4.2.6.8 and 6.1.1.4'
    'Sn' 'Sn' -0.6537 1.4246
                         'International Tables Vol C Tables 4.2.6.8 and 6.1.1.4'
_computing_data_collection     'COLLECT (Nonius, 2000)'
_computing_cell_refinement     'SCALEPACK (Otwinowski & Minor, 1997)'
_computing_data_reduction     'DENZO and SCALEPACK (Otwinowski & Minor, 1997)'
_computing_structure_solution     'SIR97 (Altomare  <i>et al.</i>, 1999)'
_computing_structure_refinement     'SHELXL97 (Sheldrick, 2008)'
_computing_molecular_graphics     'ORTEP-3 for Windows (Farrugia, 1997)'
_computing_publication_material     'SHELXL97 (Sheldrick, 2008)'
loop_
    _atom_site_type_symbol
    _atom_site_label
    _atom_site_fract_x
    _atom_site_fract_y
    _atom_site_fract_z
    _atom_site_U_iso_or_equiv
    _atom_site_adp_type
    _atom_site_calc_flag
    _atom_site_refinement_flags
    _atom_site_occupancy
    _atom_site_symmetry_multiplicity
    _atom_site_disorder_assembly
    _atom_site_disorder_group
    Sn Sn1 0.400041(15) 0.263309(7) 0.526902(8) 0.03515(5) Uani d . 1 1 . .
    Cl Cl1 0.66803(7) 0.21480(4) 0.50486(4) 0.06294(17) Uani d . 1 1 . .
    S S1 0.35758(7) 0.31789(3) 0.38254(3) 0.04796(14) Uani d . 1 1 . .
    S S2 0.09795(9) 0.29250(4) 0.75637(4) 0.06512(19) Uani d . 1 1 . .
    N N1 0.17015(18) 0.32507(8) 0.52098(10) 0.0356(4) Uani d . 1 1 . .
    N N2 0.10480(19) 0.36198(9) 0.44956(11) 0.0403(4) Uani d . 1 1 . .
    N N3 0.2829(2) 0.24841(9) 0.66321(12) 0.0419(4) Uani d . 1 1 . .
    N N4 0.1258(2) 0.39796(10) 0.31437(12) 0.0426(4) Uani d . 1 1 . .
    H H4N 0.175(3) 0.3937(12) 0.2732(15) 0.051 Uiso d . 1 1 . .
    C C1 0.1632(2) 0.28859(11) 0.66081(13) 0.0396(4) Uani d . 1 1 . .
    C C2 0.2388(3) 0.23643(14) 0.80026(17) 0.0615(7) Uani d . 1 1 . .
    H H2 0.2540 0.2202 0.8565 0.074 Uiso calc R 1 1 . .
    C C3 0.3249(3) 0.21897(13) 0.74245(15) 0.0540(6) Uani d . 1 1 . .
    H H3 0.4080 0.1887 0.7554 0.065 Uiso calc R 1 1 . .
    C C4 0.0950(2) 0.32769(11) 0.58439(13) 0.0402(5) Uani d . 1 1 . .
    C C5 -0.0537(3) 0.36652(15) 0.58116(17) 0.0617(7) Uani d . 1 1 . .
    H H5A -0.0412 0.4101 0.5590 0.092 Uiso calc R 1 1 . .
    H H5B -0.0746 0.3700 0.6384 0.092 Uiso calc R 1 1 . .
    H H5C -0.1410 0.3445 0.5440 0.092 Uiso calc R 1 1 . .
    C C6 0.1826(2) 0.36139(10) 0.38687(13) 0.0367(4) Uani d . 1 1 . .
    C C7 -0.0056(2) 0.44193(11) 0.29689(14) 0.0430(5) Uani d . 1 1 . .
    C C8 -0.0943(4) 0.46150(16) 0.35598(19) 0.0756(9) Uani d . 1 1 . .
    H H8 -0.0706 0.4451 0.4122 0.091 Uiso calc R 1 1 . .
    C C9 -0.2185(4) 0.50555(18) 0.3312(2) 0.0845(10) Uani d . 1 1 . .
    H H9 -0.2779 0.5181 0.3715 0.101 Uiso calc R 1 1 . .
    C C10 -0.2564(3) 0.53100(16) 0.2506(2) 0.0739(8) Uani d . 1 1 . .
    H H10 -0.3395 0.5611 0.2354 0.089 Uiso calc R 1 1 . .
    C C11 -0.1695(3) 0.51142(17) 0.1920(2) 0.0796(9) Uani d . 1 1 . .
    H H11 -0.1941 0.5281 0.1360 0.096 Uiso calc R 1 1 . .
    C C12 -0.0455(3) 0.46717(15) 0.21483(17) 0.0631(7) Uani d . 1 1 . .
    H H12 0.0118 0.4543 0.1738 0.076 Uiso calc R 1 1 . .
    C C13 0.2818(3) 0.17040(12) 0.49558(13) 0.0445(5) Uani d . 1 1 . .
    C C14 0.1166(3) 0.16993(15) 0.47549(18) 0.0676(8) Uani d . 1 1 . .
    H H14 0.0612 0.2091 0.4787 0.081 Uiso calc R 1 1 . .
    C C15 0.0335(4) 0.11204(19) 0.4508(2) 0.0847(10) Uani d . 1 1 . .
    H H15 -0.0771 0.1127 0.4377 0.102 Uiso calc R 1 1 . .
    C C16 0.1118(5) 0.05441(17) 0.4454(2) 0.0839(10) Uani d . 1 1 . .
    H H16 0.0553 0.0156 0.4288 0.101 Uiso calc R 1 1 . .
    C C17 0.2748(5) 0.05366(15) 0.4646(2) 0.0842(10) Uani d . 1 1 . .
    H H17 0.3289 0.0142 0.4609 0.101 Uiso calc R 1 1 . .
    C C18 0.3598(4) 0.11156(13) 0.48954(17) 0.0652(7) Uani d . 1 1 . .
    H H18 0.4704 0.1105 0.5023 0.078 Uiso calc R 1 1 . .
    C C19 0.5337(2) 0.33492(11) 0.61156(13) 0.0408(5) Uani d . 1 1 . .
    C C20 0.6194(3) 0.31871(15) 0.69410(15) 0.0557(6) Uani d . 1 1 . .
    H H20 0.6246 0.2749 0.7127 0.067 Uiso calc R 1 1 . .
    C C21 0.6963(3) 0.36751(19) 0.74819(17) 0.0714(9) Uani d . 1 1 . .
    H H21 0.7518 0.3564 0.8034 0.086 Uiso calc R 1 1 . .
    C C22 0.6916(3) 0.43192(19) 0.7215(2) 0.0784(10) Uani d . 1 1 . .
    H H22 0.7428 0.4645 0.7588 0.094 Uiso calc R 1 1 . .
    C C23 0.6124(3) 0.44858(15) 0.6407(2) 0.0732(8) Uani d . 1 1 . .
    H H23 0.6114 0.4924 0.6223 0.088 Uiso calc R 1 1 . .
    C C24 0.5321(3) 0.39994(13) 0.58489(17) 0.0544(6) Uani d . 1 1 . .
    H H24 0.4776 0.4116 0.5297 0.065 Uiso calc R 1 1 . .
    O O1 0.2782(3) 0.38699(13) 0.16545(14) 0.0795(7) Uani d . 1 1 . .
    H H1S 0.252(5) 0.357(2) 0.137(3) 0.119 Uiso d . 1 1 . .
    C C25 0.4439(4) 0.38909(18) 0.1816(2) 0.0845(10) Uani d . 1 1 . .
    H H25A 0.4819 0.4219 0.2250 0.127 Uiso calc R 1 1 . .
    H H25B 0.4780 0.4003 0.1292 0.127 Uiso calc R 1 1 . .
    H H25C 0.4860 0.3465 0.2016 0.127 Uiso calc R 1 1 . .
loop_
    _atom_site_aniso_label
    _atom_site_aniso_U_11
    _atom_site_aniso_U_22
    _atom_site_aniso_U_33
    _atom_site_aniso_U_12
    _atom_site_aniso_U_13
    _atom_site_aniso_U_23
    Sn1 0.03442(8) 0.03828(8) 0.03287(8) 0.00389(6) 0.00732(5) -0.00039(6)
    Cl1 0.0524(3) 0.0723(4) 0.0704(4) 0.0224(3) 0.0273(3) 0.0048(3)
    S1 0.0483(3) 0.0618(4) 0.0370(3) 0.0164(3) 0.0163(2) 0.0096(2)
    S2 0.0809(4) 0.0739(5) 0.0516(4) 0.0144(4) 0.0391(3) 0.0095(3)
    N1 0.0337(8) 0.0375(9) 0.0366(9) 0.0025(7) 0.0096(7) 0.0025(7)
    N2 0.0351(8) 0.0463(11) 0.0394(9) 0.0050(7) 0.0072(7) 0.0068(8)
    N3 0.0436(9) 0.0452(11) 0.0387(10) 0.0031(8) 0.0129(8) 0.0029(7)
    N4 0.0435(10) 0.0478(11) 0.0363(10) 0.0051(8) 0.0078(8) 0.0054(8)
    C1 0.0424(10) 0.0421(11) 0.0380(11) -0.0025(9) 0.0171(9) -0.0008(9)
    C2 0.0757(17) 0.0685(18) 0.0436(13) 0.0027(14) 0.0202(12) 0.0133(12)
    C3 0.0571(14) 0.0582(16) 0.0458(13) 0.0055(12) 0.0089(11) 0.0108(11)
    C4 0.0361(10) 0.0438(12) 0.0431(11) -0.0001(9) 0.0137(9) 0.0022(9)
    C5 0.0471(13) 0.0786(19) 0.0665(17) 0.0212(13) 0.0285(12) 0.0139(14)
    C6 0.0356(10) 0.0370(11) 0.0359(10) -0.0009(8) 0.0038(8) 0.0009(8)
    C7 0.0411(11) 0.0379(12) 0.0463(12) -0.0010(9) 0.0004(9) 0.0034(10)
    C8 0.086(2) 0.079(2) 0.0632(18) 0.0403(17) 0.0187(15) 0.0179(15)
    C9 0.084(2) 0.088(2) 0.083(2) 0.0415(18) 0.0211(17) 0.0145(19)
    C10 0.0612(16) 0.0656(19) 0.085(2) 0.0173(14) -0.0066(15) 0.0078(16)
    C11 0.0730(19) 0.090(2) 0.0663(19) 0.0237(17) -0.0076(15) 0.0245(17)
    C12 0.0585(14) 0.0755(19) 0.0516(15) 0.0139(13) 0.0030(12) 0.0135(13)
    C13 0.0581(13) 0.0454(13) 0.0306(10) -0.0060(10) 0.0104(9) -0.0026(9)
    C14 0.0623(16) 0.0642(18) 0.080(2) -0.0180(13) 0.0245(14) -0.0305(15)
    C15 0.083(2) 0.093(3) 0.084(2) -0.041(2) 0.0294(17) -0.0394(19)
    C16 0.129(3) 0.066(2) 0.0580(18) -0.045(2) 0.0219(19) -0.0142(15)
    C17 0.143(3) 0.0404(16) 0.0615(19) -0.0015(18) 0.0033(19) -0.0003(13)
    C18 0.0880(19) 0.0441(15) 0.0547(15) 0.0070(14) -0.0050(13) 0.0002(12)
    C19 0.0299(9) 0.0526(14) 0.0417(11) -0.0009(9) 0.0115(8) -0.0092(10)
    C20 0.0470(12) 0.0766(18) 0.0439(13) -0.0096(12) 0.0106(10) -0.0023(12)
    C21 0.0528(15) 0.119(3) 0.0429(14) -0.0235(16) 0.0124(11) -0.0221(16)
    C22 0.0642(17) 0.098(3) 0.077(2) -0.0290(17) 0.0238(16) -0.0406(19)
    C23 0.0661(17) 0.0568(18) 0.098(2) -0.0130(14) 0.0212(16) -0.0207(16)
    C24 0.0479(12) 0.0528(15) 0.0614(15) 0.0000(11) 0.0089(11) -0.0047(12)
    O1 0.0758(14) 0.1003(19) 0.0638(14) 0.0098(13) 0.0178(11) -0.0101(11)
    C25 0.084(2) 0.095(3) 0.080(2) -0.0011(19) 0.0276(17) 0.0158(18)
_geom_special_details
;
All e.s.d.'s (except the e.s.d. in the dihedral angle between two l.s. planes)
are estimated using the full covariance matrix. The cell e.s.d.'s are taken
into account individually in the estimation of e.s.d.'s in distances, angles
and torsion angles; correlations between e.s.d.'s in cell parameters are only
used when they are defined by crystal symmetry. An approximate (isotropic)
treatment of cell e.s.d.'s is used for estimating e.s.d.'s involving l.s.
planes.
;
loop_
    _geom_bond_atom_site_label_1
    _geom_bond_atom_site_label_2
    _geom_bond_site_symmetry_2
    _geom_bond_distance
    _geom_bond_publ_flag
    Sn1 C19 . 2.134(2) ?
    Sn1 C13 . 2.141(2) ?
    Sn1 N1 . 2.3220(16) ?
    Sn1 S1 . 2.4896(6) ?
    Sn1 N3 . 2.5779(18) ?
    Sn1 Cl1 . 2.5929(6) ?
    S1 C6 . 1.755(2) ?
    S2 C2 . 1.696(3) ?
    S2 C1 . 1.718(2) ?
    N1 C4 . 1.301(2) ?
    N1 N2 . 1.371(2) ?
    N2 C6 . 1.306(2) ?
    N3 C1 . 1.304(3) ?
    N3 C3 . 1.364(3) ?
    N4 C6 . 1.364(3) ?
    N4 C7 . 1.418(3) ?
    N4 H4N . 0.85(2) ?
    C1 C4 . 1.459(3) ?
    C2 C3 . 1.337(3) ?
    C2 H2 . 0.9300 ?
    C3 H3 . 0.9300 ?
    C4 C5 . 1.491(3) ?
    C5 H5A . 0.9600 ?
    C5 H5B . 0.9600 ?
    C5 H5C . 0.9600 ?
    C7 C12 . 1.368(3) ?
    C7 C8 . 1.380(3) ?
    C8 C9 . 1.382(4) ?
    C8 H8 . 0.9300 ?
    C9 C10 . 1.348(4) ?
    C9 H9 . 0.9300 ?
    C10 C11 . 1.363(4) ?
    C10 H10 . 0.9300 ?
    C11 C12 . 1.379(4) ?
    C11 H11 . 0.9300 ?
    C12 H12 . 0.9300 ?
    C13 C18 . 1.377(3) ?
    C13 C14 . 1.389(3) ?
    C14 C15 . 1.383(4) ?
    C14 H14 . 0.9300 ?
    C15 C16 . 1.355(5) ?
    C15 H15 . 0.9300 ?
    C16 C17 . 1.371(5) ?
    C16 H16 . 0.9300 ?
    C17 C18 . 1.391(4) ?
    C17 H17 . 0.9300 ?
    C18 H18 . 0.9300 ?
    C19 C24 . 1.377(3) ?
    C19 C20 . 1.396(3) ?
    C20 C21 . 1.379(4) ?
    C20 H20 . 0.9300 ?
    C21 C22 . 1.364(5) ?
    C21 H21 . 0.9300 ?
    C22 C23 . 1.358(4) ?
    C22 H22 . 0.9300 ?
    C23 C24 . 1.401(4) ?
    C23 H23 . 0.9300 ?
    C24 H24 . 0.9300 ?
    O1 C25 . 1.395(4) ?
    O1 H1S . 0.76(4) ?
    C25 H25A . 0.9600 ?
    C25 H25B . 0.9600 ?
    C25 H25C . 0.9600 ?
loop_
    _geom_angle_atom_site_label_1
    _geom_angle_atom_site_label_2
    _geom_angle_atom_site_label_3
    _geom_angle_site_symmetry_1
    _geom_angle_site_symmetry_3
    _geom_angle
    _geom_angle_publ_flag
    C19 Sn1 C13 . . 154.86(8) ?
    C19 Sn1 N1 . . 90.24(7) ?
    C13 Sn1 N1 . . 95.85(8) ?
    C19 Sn1 S1 . . 103.35(6) ?
    C13 Sn1 S1 . . 101.78(6) ?
    N1 Sn1 S1 . . 76.39(4) ?
    C19 Sn1 N3 . . 78.98(7) ?
    C13 Sn1 N3 . . 80.88(7) ?
    N1 Sn1 N3 . . 67.57(6) ?
    S1 Sn1 N3 . . 143.93(4) ?
    C19 Sn1 Cl1 . . 87.85(5) ?
    C13 Sn1 Cl1 . . 91.74(6) ?
    N1 Sn1 Cl1 . . 165.94(4) ?
    S1 Sn1 Cl1 . . 90.49(2) ?
    N3 Sn1 Cl1 . . 125.54(4) ?
    C6 S1 Sn1 . . 98.55(7) ?
    C2 S2 C1 . . 89.55(12) ?
    C4 N1 N2 . . 115.29(16) ?
    C4 N1 Sn1 . . 123.10(14) ?
    N2 N1 Sn1 . . 121.61(11) ?
    C6 N2 N1 . . 115.61(16) ?
    C1 N3 C3 . . 110.72(19) ?
    C1 N3 Sn1 . . 110.27(13) ?
    C3 N3 Sn1 . . 137.91(15) ?
    C6 N4 C7 . . 129.29(18) ?
    C6 N4 H4N . . 115.9(16) ?
    C7 N4 H4N . . 114.8(16) ?
    N3 C1 C4 . . 122.62(17) ?
    N3 C1 S2 . . 113.78(16) ?
    C4 C1 S2 . . 123.59(16) ?
    C3 C2 S2 . . 110.3(2) ?
    C3 C2 H2 . . 124.9 ?
    S2 C2 H2 . . 124.9 ?
    C2 C3 N3 . . 115.7(2) ?
    C2 C3 H3 . . 122.2 ?
    N3 C3 H3 . . 122.2 ?
    N1 C4 C1 . . 115.86(18) ?
    N1 C4 C5 . . 123.70(19) ?
    C1 C4 C5 . . 120.43(18) ?
    C4 C5 H5A . . 109.5 ?
    C4 C5 H5B . . 109.5 ?
    H5A C5 H5B . . 109.5 ?
    C4 C5 H5C . . 109.5 ?
    H5A C5 H5C . . 109.5 ?
    H5B C5 H5C . . 109.5 ?
    N2 C6 N4 . . 118.77(18) ?
    N2 C6 S1 . . 127.81(16) ?
    N4 C6 S1 . . 113.42(15) ?
    C12 C7 C8 . . 118.0(2) ?
    C12 C7 N4 . . 116.7(2) ?
    C8 C7 N4 . . 125.3(2) ?
    C7 C8 C9 . . 119.7(3) ?
    C7 C8 H8 . . 120.1 ?
    C9 C8 H8 . . 120.1 ?
    C10 C9 C8 . . 122.2(3) ?
    C10 C9 H9 . . 118.9 ?
    C8 C9 H9 . . 118.9 ?
    C9 C10 C11 . . 118.1(3) ?
    C9 C10 H10 . . 120.9 ?
    C11 C10 H10 . . 120.9 ?
    C10 C11 C12 . . 120.9(3) ?
    C10 C11 H11 . . 119.5 ?
    C12 C11 H11 . . 119.5 ?
    C7 C12 C11 . . 121.0(3) ?
    C7 C12 H12 . . 119.5 ?
    C11 C12 H12 . . 119.5 ?
    C18 C13 C14 . . 117.9(2) ?
    C18 C13 Sn1 . . 123.85(18) ?
    C14 C13 Sn1 . . 118.16(19) ?
    C15 C14 C13 . . 120.9(3) ?
    C15 C14 H14 . . 119.5 ?
    C13 C14 H14 . . 119.5 ?
    C16 C15 C14 . . 120.6(3) ?
    C16 C15 H15 . . 119.7 ?
    C14 C15 H15 . . 119.7 ?
    C15 C16 C17 . . 119.6(3) ?
    C15 C16 H16 . . 120.2 ?
    C17 C16 H16 . . 120.2 ?
    C16 C17 C18 . . 120.4(3) ?
    C16 C17 H17 . . 119.8 ?
    C18 C17 H17 . . 119.8 ?
    C13 C18 C17 . . 120.6(3) ?
    C13 C18 H18 . . 119.7 ?
    C17 C18 H18 . . 119.7 ?
    C24 C19 C20 . . 118.6(2) ?
    C24 C19 Sn1 . . 118.94(17) ?
    C20 C19 Sn1 . . 122.45(19) ?
    C21 C20 C19 . . 120.2(3) ?
    C21 C20 H20 . . 119.9 ?
    C19 C20 H20 . . 119.9 ?
    C22 C21 C20 . . 120.7(3) ?
    C22 C21 H21 . . 119.7 ?
    C20 C21 H21 . . 119.7 ?
    C23 C22 C21 . . 120.2(3) ?
    C23 C22 H22 . . 119.9 ?
    C21 C22 H22 . . 119.9 ?
    C22 C23 C24 . . 120.2(3) ?
    C22 C23 H23 . . 119.9 ?
    C24 C23 H23 . . 119.9 ?
    C19 C24 C23 . . 120.2(3) ?
    C19 C24 H24 . . 119.9 ?
    C23 C24 H24 . . 119.9 ?
    C25 O1 H1S . . 107(3) ?
    O1 C25 H25A . . 109.5 ?
    O1 C25 H25B . . 109.5 ?
    H25A C25 H25B . . 109.5 ?
    O1 C25 H25C . . 109.5 ?
    H25A C25 H25C . . 109.5 ?
    H25B C25 H25C . . 109.5 ?
loop_
    _geom_torsion_atom_site_label_1
    _geom_torsion_atom_site_label_2
    _geom_torsion_atom_site_label_3
    _geom_torsion_atom_site_label_4
    _geom_torsion_site_symmetry_1
    _geom_torsion_site_symmetry_2
    _geom_torsion_site_symmetry_3
    _geom_torsion_site_symmetry_4
    _geom_torsion
    _geom_torsion_publ_flag
    C19 Sn1 S1 C6 . . . . -87.39(9) ?
    C13 Sn1 S1 C6 . . . . 92.81(9) ?
    N1 Sn1 S1 C6 . . . . -0.44(8) ?
    N3 Sn1 S1 C6 . . . . 2.17(11) ?
    Cl1 Sn1 S1 C6 . . . . -175.30(7) ?
    C19 Sn1 N1 C4 . . . . -74.56(18) ?
    C13 Sn1 N1 C4 . . . . 81.01(17) ?
    S1 Sn1 N1 C4 . . . . -178.25(17) ?
    N3 Sn1 N1 C4 . . . . 3.41(16) ?
    Cl1 Sn1 N1 C4 . . . . -156.65(15) ?
    C19 Sn1 N1 N2 . . . . 104.97(15) ?
    C13 Sn1 N1 N2 . . . . -99.46(15) ?
    S1 Sn1 N1 N2 . . . . 1.28(14) ?
    N3 Sn1 N1 N2 . . . . -177.06(16) ?
    Cl1 Sn1 N1 N2 . . . . 22.9(3) ?
    C4 N1 N2 C6 . . . . 177.74(19) ?
    Sn1 N1 N2 C6 . . . . -1.8(2) ?
    C19 Sn1 N3 C1 . . . . 88.85(16) ?
    C13 Sn1 N3 C1 . . . . -106.27(16) ?
    N1 Sn1 N3 C1 . . . . -6.02(14) ?
    S1 Sn1 N3 C1 . . . . -8.76(19) ?
    Cl1 Sn1 N3 C1 . . . . 168.14(13) ?
    C19 Sn1 N3 C3 . . . . -77.5(2) ?
    C13 Sn1 N3 C3 . . . . 87.4(2) ?
    N1 Sn1 N3 C3 . . . . -172.3(2) ?
    S1 Sn1 N3 C3 . . . . -175.08(19) ?
    Cl1 Sn1 N3 C3 . . . . 1.8(2) ?
    C3 N3 C1 C4 . . . . 178.9(2) ?
    Sn1 N3 C1 C4 . . . . 8.7(3) ?
    C3 N3 C1 S2 . . . . 0.5(2) ?
    Sn1 N3 C1 S2 . . . . -169.73(10) ?
    C2 S2 C1 N3 . . . . -0.6(2) ?
    C2 S2 C1 C4 . . . . -179.0(2) ?
    C1 S2 C2 C3 . . . . 0.5(2) ?
    S2 C2 C3 N3 . . . . -0.3(3) ?
    C1 N3 C3 C2 . . . . -0.1(3) ?
    Sn1 N3 C3 C2 . . . . 166.14(19) ?
    N2 N1 C4 C1 . . . . 179.97(17) ?
    Sn1 N1 C4 C1 . . . . -0.5(3) ?
    N2 N1 C4 C5 . . . . 1.2(3) ?
    Sn1 N1 C4 C5 . . . . -179.29(18) ?
    N3 C1 C4 N1 . . . . -6.4(3) ?
    S2 C1 C4 N1 . . . . 171.93(17) ?
    N3 C1 C4 C5 . . . . 172.5(2) ?
    S2 C1 C4 C5 . . . . -9.2(3) ?
    N1 N2 C6 N4 . . . . -178.91(18) ?
    N1 N2 C6 S1 . . . . 1.4(3) ?
    C7 N4 C6 N2 . . . . 4.4(3) ?
    C7 N4 C6 S1 . . . . -175.87(18) ?
    Sn1 S1 C6 N2 . . . . -0.3(2) ?
    Sn1 S1 C6 N4 . . . . 179.95(14) ?
    C6 N4 C7 C12 . . . . -173.6(2) ?
    C6 N4 C7 C8 . . . . 7.1(4) ?
    C12 C7 C8 C9 . . . . -0.3(5) ?
    N4 C7 C8 C9 . . . . 179.0(3) ?
    C7 C8 C9 C10 . . . . -0.5(6) ?
    C8 C9 C10 C11 . . . . 0.9(6) ?
    C9 C10 C11 C12 . . . . -0.4(5) ?
    C8 C7 C12 C11 . . . . 0.7(4) ?
    N4 C7 C12 C11 . . . . -178.6(3) ?
    C10 C11 C12 C7 . . . . -0.4(5) ?
    C19 Sn1 C13 C18 . . . . -76.4(3) ?
    N1 Sn1 C13 C18 . . . . -179.58(19) ?
    S1 Sn1 C13 C18 . . . . 103.14(19) ?
    N3 Sn1 C13 C18 . . . . -113.5(2) ?
    Cl1 Sn1 C13 C18 . . . . 12.27(19) ?
    C19 Sn1 C13 C14 . . . . 107.3(2) ?
    N1 Sn1 C13 C14 . . . . 4.12(19) ?
    S1 Sn1 C13 C14 . . . . -73.16(18) ?
    N3 Sn1 C13 C14 . . . . 70.24(18) ?
    Cl1 Sn1 C13 C14 . . . . -164.03(18) ?
    C18 C13 C14 C15 . . . . 0.4(4) ?
    Sn1 C13 C14 C15 . . . . 176.9(2) ?
    C13 C14 C15 C16 . . . . -0.2(5) ?
    C14 C15 C16 C17 . . . . -0.1(5) ?
    C15 C16 C17 C18 . . . . 0.1(5) ?
    C14 C13 C18 C17 . . . . -0.4(4) ?
    Sn1 C13 C18 C17 . . . . -176.7(2) ?
    C16 C17 C18 C13 . . . . 0.2(5) ?
    C13 Sn1 C19 C24 . . . . -161.17(19) ?
    N1 Sn1 C19 C24 . . . . -56.77(17) ?
    S1 Sn1 C19 C24 . . . . 19.30(17) ?
    N3 Sn1 C19 C24 . . . . -123.84(17) ?
    Cl1 Sn1 C19 C24 . . . . 109.30(16) ?
    C13 Sn1 C19 C20 . . . . 17.0(3) ?
    N1 Sn1 C19 C20 . . . . 121.42(17) ?
    S1 Sn1 C19 C20 . . . . -162.51(16) ?
    N3 Sn1 C19 C20 . . . . 54.35(16) ?
    Cl1 Sn1 C19 C20 . . . . -72.51(16) ?
    C24 C19 C20 C21 . . . . 2.0(3) ?
    Sn1 C19 C20 C21 . . . . -176.23(17) ?
    C19 C20 C21 C22 . . . . -0.9(4) ?
    C20 C21 C22 C23 . . . . -0.8(4) ?
    C21 C22 C23 C24 . . . . 1.4(4) ?
    C20 C19 C24 C23 . . . . -1.4(3) ?
    Sn1 C19 C24 C23 . . . . 176.88(18) ?
    C22 C23 C24 C19 . . . . -0.3(4) ?
loop_
    _geom_hbond_atom_site_label_D
    _geom_hbond_atom_site_label_H
    _geom_hbond_atom_site_label_A
    _geom_hbond_site_symmetry_A
    _geom_hbond_distance_DH
    _geom_hbond_distance_HA
    _geom_hbond_distance_DA
    _geom_hbond_angle_DHA
    N4 H4N O1 . 0.85(2) 2.08(2) 2.930(3) 175(2)
    O1 H1S Cl1 4_565 0.76(4) 2.52(4) 3.248(2) 162(4)
