# Supplementary material for: Chloridodiphen­yl{[1-(1,3-thia­zol-2-yl-κN)ethyl­idene]-4-phenyl­thio­semicarbazidato-κ2 N 1,S}tin(IV) methanol monosolvate
Source: Acta Crystallogr Sect E Struct Rep Online. 2011 Sep 30;67(Pt 10):m1409–10. doi: 10.1107/S1600536811037627 (PMC3201461; doi:10.1107/S1600536811037627)
Supplement: Supplementary file 2 [file e-67-m1409-Isup2.hkl]

# 
# h,k,l, Fc-squared, Fo-squared, sigma(Fo-squared) and status flag 
# 
data_I
_shelx_title ' Venkat42' 
_shelx_refln_list_code          4 
_shelx_F_calc_maximum      273.84 
_exptl_crystal_F_000      1240.00 
_reflns_d_resolution_high  0.6705 
 
loop_ 
 _symmetry_equiv_pos_as_xyz 
 'x, y, z' 
 '-x+1/2, y+1/2, -z+1/2' 
 '-x, -y, -z' 
 'x-1/2, -y-1/2, z-1/2' 
 
_cell_length_a     8.5971 
_cell_length_b    20.1820 
_cell_length_c    15.7940 
_cell_angle_alpha  90.000 
_cell_angle_beta  102.050 
_cell_angle_gamma  90.000 
 
_shelx_F_squared_multiplier     1.000 
 
loop_ 
 _refln_index_h 
 _refln_index_k 
 _refln_index_l 
 _refln_F_squared_calc 
 _refln_F_squared_meas 
 _refln_F_squared_sigma 
 _refln_observed_status 
   2   0   0     1243.95     1351.93     18.59 o 
   4   0   0    29569.45    29254.94    546.11 o 
   6   0   0     2496.04     2471.10     43.92 o 
   8   0   0      402.02      453.46     26.79 o 
  10   0   0     1056.19     1155.45     53.50 o 
  12   0   0       49.45       -2.98     30.85 o 
   1   1   0      484.86      419.80     16.69 o 
   2   1   0      866.79      823.93     26.23 o 
   3   1   0      844.49      891.54     14.10 o 
   4   1   0     5035.30     4743.62     58.71 o 
   5   1   0       62.32       66.34      4.37 o 
   6   1   0     1426.76     1429.88     20.22 o 
   7   1   0        4.34        3.55      4.71 o 
   8   1   0     3040.51     3132.36     61.70 o 
   9   1   0       25.05       44.85     18.40 o 
  10   1   0       81.28       78.18     33.14 o 
  11   1   0       20.88        1.26     17.78 o 
  12   1   0       69.56       36.18     45.09 o 
   1   2   0     4306.83     4511.35     48.15 o 
   2   2   0       64.43      105.10      2.28 o 
   3   2   0      754.70      754.64     10.38 o 
   4   2   0    28116.07    28434.11    306.30 o 
   5   2   0     2892.28     2872.65     30.78 o 
   6   2   0     2563.35     2535.50     30.25 o 
   7   2   0      529.18      518.66     12.90 o 
   8   2   0      162.77      164.01     13.08 o 
   9   2   0       51.70       45.06     20.49 o 
  10   2   0      914.85      998.38     35.82 o 
  11   2   0       24.30       19.60     23.60 o 
  12   2   0       81.06       94.92     41.62 o 
   1   3   0     1303.21     1354.72     24.38 o 
   2   3   0    15776.66    16027.16    148.41 o 
   3   3   0     2793.90     3065.87     31.84 o 
   4   3   0     2815.16     2564.50     47.99 o 
   5   3   0       70.39       51.68      4.07 o 
   6   3   0     2771.96     2754.69     34.85 o 
   7   3   0       36.61       32.71     11.86 o 
   8   3   0     2887.33     2949.34     55.67 o 
   9   3   0      188.19      212.08     18.10 o 
  10   3   0       62.68       54.50     20.70 o 
  11   3   0       46.08       67.52     31.75 o 
  12   3   0      370.04      386.42     44.91 o 
   0   4   0    18096.86    18755.34    431.08 o 
   1   4   0    23310.53    24582.93    298.68 o 
   2   4   0     1692.76     1832.61     21.03 o 
   3   4   0    15613.82    16166.80    159.61 o 
   4   4   0     7190.83     6890.27     75.94 o 
   5   4   0     2383.68     2308.82     28.85 o 
   6   4   0     3749.96     3781.29     45.20 o 
   7   4   0      104.61      108.02      6.29 o 
   8   4   0      127.63      143.12     23.76 o 
   9   4   0       88.64       58.53     16.31 o 
  10   4   0      850.04      949.47     38.42 o 
  11   4   0        5.70      -28.18     28.18 o 
  12   4   0      128.50       89.55     39.14 o 
   1   5   0      396.19      393.67      8.36 o 
   2   5   0    17003.89    17476.01    193.68 o 
   3   5   0      213.35      225.97      4.52 o 
   4   5   0     5689.54     5852.34     71.75 o 
   5   5   0     5842.92     5934.34     73.84 o 
   6   5   0     1082.08     1093.43     17.65 o 
   7   5   0      163.24      146.20      7.86 o 
   8   5   0     2751.75     2823.16    162.96 o 
   9   5   0      571.81      622.06     31.10 o 
  10   5   0       10.64       -3.70     18.34 o 
  11   5   0        0.46      -19.35     26.12 o 
  12   5   0      512.86      521.52     61.92 o 
   0   6   0     8549.11     8218.05    201.14 o 
   1   6   0     3607.87     3584.42     60.79 o 
   2   6   0     2041.19     1996.82     36.64 o 
   3   6   0     5202.50     5364.48     63.71 o 
   4   6   0     1132.99     1126.20     18.27 o 
   5   6   0      843.46      788.81     16.15 o 
   6   6   0     3178.58     3113.92     63.36 o 
   7   6   0       63.52       64.23      7.13 o 
   8   6   0       70.13       67.99     17.36 o 
   9   6   0       57.47       50.48     15.52 o 
  10   6   0      968.74      985.61     36.91 o 
  11   6   0        9.87      -20.37     28.96 o 
  12   6   0       23.78        4.96     61.71 o 
   1   7   0     1664.14     1575.70     45.03 o 
   2   7   0    18305.60    18563.95    251.19 o 
   3   7   0       40.84       39.66      3.87 o 
   4   7   0     2864.74     2662.96     40.24 o 
   5   7   0     3481.97     3609.86     50.05 o 
   6   7   0     1467.17     1498.27     25.71 o 
   7   7   0      593.13      584.43     14.49 o 
   8   7   0     2341.67     2473.39     88.89 o 
   9   7   0      397.73      355.61     23.04 o 
  10   7   0        5.42       16.80     56.55 o 
  11   7   0       87.50       91.74     30.44 o 
   0   8   0     5145.93     5128.04    135.70 o 
   1   8   0     8529.15     8518.96    169.40 o 
   2   8   0       38.55       42.14      6.29 o 
   3   8   0    12066.06    11936.71    283.61 o 
   4   8   0       31.00       36.43      4.35 o 
   5   8   0        9.34       15.66      6.64 o 
   6   8   0     3612.31     3523.44     49.48 o 
   7   8   0      886.48      865.22     25.06 o 
   8   8   0        5.29       12.74     13.93 o 
   9   8   0      281.50      291.01     24.98 o 
  10   8   0      750.16      863.08     46.69 o 
  11   8   0       35.15       23.86     35.17 o 
   1   9   0      579.69      594.68     23.03 o 
   2   9   0    12342.21    12107.15    206.79 o 
   3   9   0     3395.10     3545.92     56.35 o 
   4   9   0     4215.09     4262.92    113.03 o 
   5   9   0     1255.08     1244.65     24.33 o 
   6   9   0      687.62      705.27     17.75 o 
   7   9   0     1226.34     1139.55     25.45 o 
   8   9   0     1193.99     1255.33     44.96 o 
   9   9   0      630.93      586.58     41.36 o 
  10   9   0        6.45       -2.45     28.39 o 
  11   9   0      252.72      248.35     35.79 o 
   0  10   0     2939.08     3018.53     83.16 o 
   1  10   0     6570.12     6849.35    125.52 o 
   2  10   0      291.28      266.23     19.55 o 
   3  10   0     3409.44     3523.09     56.49 o 
   4  10   0      224.79      225.27      9.78 o 
   5  10   0       74.90       65.66      8.06 o 
   6  10   0     2764.04     2762.20     43.27 o 
   7  10   0     1364.93     1320.01     39.11 o 
   8  10   0      121.92      136.67     46.23 o 
   9  10   0      578.23      582.78     84.54 o 
  10  10   0      798.35      832.92     55.37 o 
  11  10   0      124.71      126.19     31.88 o 
   1  11   0      252.12      248.06     14.88 o 
   2  11   0     6669.18     6766.26    140.29 o 
   3  11   0      108.79       95.49      8.49 o 
   4  11   0      225.75      193.66     10.51 o 
   5  11   0     3492.68     3589.50     61.28 o 
   6  11   0     1127.41     1133.41     28.05 o 
   7  11   0      550.50      491.22     20.69 o 
   8  11   0      471.13      385.56     31.16 o 
   9  11   0      747.97      742.35     45.30 o 
  10  11   0        5.08       16.05     31.10 o 
  11  11   0      199.45      140.98     57.64 o 
   0  12   0      135.70      138.80     18.55 o 
   1  12   0       47.82       46.73      7.74 o 
   2  12   0       34.95       15.77     10.02 o 
   3  12   0     6178.98     6350.69    110.67 o 
   4  12   0      279.61      302.42     23.66 o 
   5  12   0      248.47      254.31     18.41 o 
   6  12   0      894.07      896.72     24.43 o 
   7  12   0      908.95      899.38     66.84 o 
   8  12   0      234.47      227.20     24.83 o 
   9  12   0      615.46      642.34     46.99 o 
  10  12   0      230.32      220.24     36.80 o 
  11  12   0      124.71       77.19     54.27 o 
   1  13   0     4232.85     4497.19     88.85 o 
   2  13   0     6386.33     6382.08    121.05 o 
   3  13   0       13.86        4.96     10.02 o 
   4  13   0       25.53       33.97     10.41 o 
   5  13   0     5022.94     5105.56    123.24 o 
   6  13   0      654.17      603.36     20.61 o 
   7  13   0      204.07      204.73     24.95 o 
   8  13   0      331.15      365.37     73.77 o 
   9  13   0      581.28      620.80     47.46 o 
  10  13   0        0.17      -20.11     25.97 o 
  11  13   0      128.22      133.64     59.72 o 
   0  14   0     3283.14     3376.91     98.92 o 
   1  14   0     2029.55     2045.54     48.48 o 
   2  14   0      187.42      178.39     15.97 o 
   3  14   0     4248.41     4398.48     79.46 o 
   4  14   0      528.94      521.58     20.14 o 
   5  14   0        0.76       -0.90      9.10 o 
   6  14   0      563.75      546.05     47.18 o 
   7  14   0     1328.12     1353.74     66.56 o 
   8  14   0      487.57      411.80     36.39 o 
   9  14   0      472.36      571.07     51.65 o 
  10  14   0       15.07       39.25     35.81 o 
   1  15   0     6820.51     6921.99    136.58 o 
   2  15   0     3492.87     3562.27     64.02 o 
   3  15   0      156.84      151.70     13.99 o 
   4  15   0      142.71       99.11     15.68 o 
   5  15   0     3336.57     3557.12     75.22 o 
   6  15   0       81.26       53.90     30.80 o 
   7  15   0       56.60       64.16     24.90 o 
   8  15   0        7.69       62.20     25.35 o 
   9  15   0      458.13      575.06     41.46 o 
  10  15   0        3.31        8.35     37.20 o 
   0  16   0      401.59      347.80     25.80 o 
   1  16   0      205.25      179.19     16.07 o 
   2  16   0       13.52       14.78     12.80 o 
   3  16   0     2375.13     2436.01     46.69 o 
   4  16   0      147.75      152.49     17.86 o 
   5  16   0       12.52      -12.80     12.80 o 
   6  16   0       24.85       14.65     18.14 o 
   7  16   0     1076.67     1053.99     32.34 o 
   8  16   0      193.13      225.44     77.83 o 
   9  16   0      272.78      275.35    123.97 o 
  10  16   0       33.14      129.27     55.85 o 
   1  17   0     6288.40     6564.67    132.89 o 
   2  17   0      570.86      589.86     27.59 o 
   3  17   0     1306.76     1276.64     33.75 o 
   4  17   0       16.18        8.93     13.00 o 
   5  17   0     4018.77     3924.10     86.87 o 
   6  17   0       24.51       26.02     11.36 o 
   7  17   0       11.07       16.18     12.26 o 
   8  17   0       31.35        5.65     22.11 o 
   9  17   0      215.89      193.71     35.24 o 
   0  18   0      662.01      665.70     53.69 o 
   1  18   0      903.46      818.33     34.24 o 
   2  18   0        2.69       12.90     13.79 o 
   3  18   0     2624.65     2623.00     61.29 o 
   4  18   0        3.96       21.73     12.90 o 
   5  18   0        4.84      -13.89     13.89 o 
   6  18   0       40.90       35.45     36.11 o 
   7  18   0      682.40      601.46     39.40 o 
   8  18   0        6.44       41.12     75.25 o 
   9  18   0      131.94      169.37     44.06 o 
   1  19   0     2852.80     2956.14     89.11 o 
   2  19   0        3.89       27.68     16.86 o 
   3  19   0     1429.64     1453.45     43.28 o 
   4  19   0       26.54       20.83     13.79 o 
   5  19   0     1348.24     1506.62     46.46 o 
   6  19   0       28.92       28.18     13.52 o 
   7  19   0        0.38        5.96     26.84 o 
   8  19   0        3.25       -0.57     22.76 o 
   9  19   0      241.35      244.07     47.23 o 
   0  20   0       43.24       20.83     24.70 o 
   1  20   0      774.61      718.71     37.12 o 
   2  20   0        0.43       -8.93     14.88 o 
   3  20   0     1456.59     1494.53     43.88 o 
   4  20   0       10.17       29.66     15.77 o 
   5  20   0        8.85        1.98     16.96 o 
   6  20   0        1.12        2.32     25.84 o 
   7  20   0      542.85      527.76     33.47 o 
   8  20   0       33.88       63.25     34.80 o 
   1  21   0     1760.72     1796.07     64.14 o 
   2  21   0      229.49      184.34     18.85 o 
   3  21   0      573.77      531.68     29.07 o 
   4  21   0      171.70      172.53     19.05 o 
   5  21   0      882.00      890.00     37.61 o 
   6  21   0       52.95       60.27     17.43 o 
   7  21   0        7.86       -0.28     22.71 o 
   8  21   0        0.07        8.22     26.93 o 
   0  22   0      234.87      240.20     41.97 o 
   1  22   0      198.03      204.48     26.09 o 
   2  22   0        0.07       -3.97     16.77 o 
   3  22   0      950.18     1042.67     40.69 o 
   4  22   0      129.81      122.23     21.63 o 
   5  22   0        0.67       13.79     15.87 o 
   6  22   0       32.55       43.68     18.90 o 
   7  22   0      369.39      353.97     38.42 o 
   1  23   0      914.31      793.16     46.15 o 
   2  23   0      135.52      161.91     20.83 o 
   3  23   0      286.23      253.00     25.10 o 
   4  23   0       63.33       80.56     19.74 o 
   5  23   0      284.45      289.32     28.97 o 
   6  23   0       47.15       59.50     46.78 o 
   7  23   0       86.03       69.07     29.71 o 
   0  24   0       98.58      132.15     36.91 o 
   1  24   0       90.37       91.07     27.08 o 
   2  24   0       48.35       33.63     17.86 o 
   3  24   0      417.56      466.94     32.64 o 
   4  24   0       45.55       26.69     18.85 o 
   5  24   0       32.63       32.84     20.93 o 
   6  24   0       25.16        8.53     18.46 o 
   7  24   0      366.59      426.94     76.80 o 
   1  25   0      456.98      392.53     33.74 o 
   2  25   0      594.89      620.87     36.12 o 
   3  25   0       85.03       77.18     21.63 o 
   4  25   0       52.40       52.48     21.92 o 
   5  25   0      128.84       76.09     24.70 o 
   6  25   0       62.20        7.84     22.82 o 
   0  26   0       20.49       57.64     52.58 o 
   1  26   0       22.94       47.62     26.98 o 
   2  26   0       36.90       19.74     27.68 o 
   3  26   0      328.56      336.05     36.91 o 
   4  26   0       16.46       17.86     19.94 o 
   5  26   0        1.16       46.73     25.00 o 
   6  26   0      118.90      110.02     35.02 o 
   1  27   0      122.80       95.94     28.97 o 
   2  27   0      360.30      307.78     33.14 o 
   3  27   0       18.52       12.00     24.90 o 
   4  27   0       44.93       98.41     33.73 o 
   5  27   0      173.80      187.71     38.79 o 
   0  28   0       18.15       62.50     42.86 o 
   1  28   0      103.46      130.76     36.71 o 
   2  28   0       62.05       54.76     37.80 o 
   3  28   0      221.01      202.69     36.81 o 
 -11   0   1      250.85      205.38     28.87 o 
  -9   0   1     1876.71     1893.65     63.05 o 
  -7   0   1      432.68      406.45     12.70 o 
  -5   0   1     9260.11     8843.13    124.79 o 
  -3   0   1     7984.58     7901.83    101.32 o 
   1   0   1    18295.50    19036.27    267.66 o 
   3   0   1     9893.30     9832.95    144.53 o 
   5   0   1     2090.56     1989.38     36.56 o 
   7   0   1      589.07      649.51     19.25 o 
   9   0   1      206.88      212.72     25.70 o 
  11   0   1      110.68       83.44     29.96 o 
 -12   1   1        0.86        0.01     31.31 o 
 -11   1   1      508.75      593.79     33.64 o 
 -10   1   1       41.72       38.79     16.94 o 
  -9   1   1      278.04      247.62     20.89 o 
  -8   1   1       33.58       32.95     10.42 o 
  -7   1   1     9018.18     9036.87     97.36 o 
  -6   1   1       60.34       71.77      3.40 o 
  -5   1   1       55.15       59.66      4.37 o 
  -4   1   1      859.12      849.27     10.98 o 
  -3   1   1    23363.02    22756.22    262.37 o 
  -2   1   1    23257.19    24279.44    360.80 o 
  -1   1   1    36135.25    35444.40    663.60 o 
   1   1   1    24588.47    25156.29    328.35 o 
   2   1   1     3816.17     3723.34     77.13 o 
   3   1   1    25204.24    25273.74    268.80 o 
   4   1   1      759.02      790.21     11.86 o 
   5   1   1     1152.02     1177.73     25.96 o 
   6   1   1      356.18      356.37      9.62 o 
   7   1   1     5706.67     5782.65     72.88 o 
   8   1   1        0.18       -6.09     10.89 o 
   9   1   1     1168.23     1275.54     37.39 o 
  10   1   1        5.82       26.08     22.42 o 
  11   1   1      143.21      157.76     21.43 o 
  12   1   1        0.35      -17.77     35.21 o 
 -12   2   1       13.20        1.73     40.83 o 
 -11   2   1      211.48      217.42     37.01 o 
 -10   2   1        6.22       -3.49     17.76 o 
  -9   2   1     2192.93     2318.14     53.13 o 
  -8   2   1       21.17        8.87     17.26 o 
  -7   2   1       34.63       36.86      5.46 o 
  -6   2   1     1262.41     1281.74     15.74 o 
  -5   2   1     8151.99     7807.56     74.71 o 
  -4   2   1      309.26      346.78      6.17 o 
  -3   2   1    12189.96    12195.32    108.70 o 
  -2   2   1       14.20       25.79      1.93 o 
  -1   2   1    14871.80    14810.03    152.21 o 
   1   2   1    51243.49    51438.34   1171.27 o 
   2   2   1       99.79      136.49      6.55 o 
   3   2   1     2382.97     2402.30     37.06 o 
   4   2   1      660.47      733.93     11.42 o 
   5   2   1     7102.62     7042.67     86.20 o 
   6   2   1       63.76       61.01      5.54 o 
   7   2   1     1028.25      961.50     16.41 o 
   8   2   1       61.29       56.95     11.42 o 
   9   2   1      279.65      295.21     19.11 o 
  10   2   1       28.73        5.09     14.39 o 
  11   2   1      402.73      486.71     42.27 o 
  12   2   1        5.22      -49.80     61.81 o 
 -12   3   1        0.15       27.99     43.65 o 
 -11   3   1      288.78      323.70     31.44 o 
 -10   3   1      103.81      108.26     17.75 o 
  -9   3   1      365.71      424.34     22.72 o 
  -8   3   1       63.07       23.65     19.84 o 
  -7   3   1     6919.75     7055.46     78.48 o 
  -6   3   1      694.52      680.45     10.25 o 
  -5   3   1      739.58      764.38     10.43 o 
  -4   3   1     3498.04     3476.89     66.98 o 
  -3   3   1    21165.78    21095.11    208.34 o 
  -2   3   1     7831.79     8323.23     77.37 o 
  -1   3   1      125.72      160.46      5.66 o 
   0   3   1    10979.55    11164.31    148.07 o 
   1   3   1    16464.64    17163.66    503.78 o 
   2   3   1      145.63      135.92      5.90 o 
   3   3   1    14704.81    14470.43    155.53 o 
   4   3   1     2300.09     2408.11     27.27 o 
   5   3   1      471.80      444.50      8.87 o 
   6   3   1        0.57        6.89      4.02 o 
   7   3   1     2621.49     2662.28     36.81 o 
   8   3   1        0.03        1.80     10.24 o 
   9   3   1      564.25      591.47     27.13 o 
  10   3   1        2.40       17.39     21.08 o 
  11   3   1      208.78      176.74     34.97 o 
  12   3   1        9.59       21.73     68.45 o 
 -12   4   1        3.70      -28.04     39.46 o 
 -11   4   1      382.41      405.82     37.95 o 
 -10   4   1       70.68       77.22     25.07 o 
  -9   4   1     1043.53     1139.20     37.27 o 
  -8   4   1        0.78       -3.01     10.18 o 
  -7   4   1      358.71      333.91     16.02 o 
  -6   4   1     2870.11     2726.55     59.33 o 
  -5   4   1    12244.73    12458.09    211.95 o 
  -4   4   1      219.11      217.58      4.24 o 
  -3   4   1    10658.44    11011.25    100.99 o 
  -2   4   1    30113.15    30676.92    406.36 o 
  -1   4   1      609.34      624.53     12.61 o 
   0   4   1     2259.53     2329.14     41.17 o 
   2   4   1       54.76       80.50      6.80 o 
   3   4   1     4383.42     4604.83     51.52 o 
   4   4   1      153.89      182.56      5.34 o 
   5   4   1     4321.12     4388.36     56.15 o 
   6   4   1      119.45      108.23      5.56 o 
   7   4   1      911.18      851.58     27.49 o 
   8   4   1       43.61       60.34     32.79 o 
   9   4   1      611.55      656.80     27.76 o 
  10   4   1       64.91       80.51     21.86 o 
  11   4   1      775.84      770.30     69.81 o 
 -12   5   1        2.50       17.33     42.26 o 
 -11   5   1      218.91      269.71     32.86 o 
 -10   5   1      137.89      152.07     23.00 o 
  -9   5   1      103.89       94.20     15.19 o 
  -8   5   1      370.60      373.72     19.13 o 
  -7   5   1     3089.45     3106.64     40.91 o 
  -6   5   1     4262.96     4273.67     51.57 o 
  -5   5   1      645.70      675.56     10.42 o 
  -4   5   1     1991.34     1996.11     23.90 o 
  -3   5   1     7185.86     7128.05     71.70 o 
  -2   5   1    17576.12    18025.62    231.61 o 
  -1   5   1     8612.92     8423.20    104.80 o 
   0   5   1     6962.63     6755.96     92.07 o 
   1   5   1     2578.34     2628.40     34.98 o 
   2   5   1     8088.60     7892.70     97.29 o 
   3   5   1     9322.13     8695.53    111.75 o 
   4   5   1     1273.47     1246.15     20.88 o 
   5   5   1     2300.04     2354.96     32.46 o 
   6   5   1       45.72       42.94      5.65 o 
   7   5   1     2740.27     2897.86     57.62 o 
   8   5   1        7.97       22.71     13.54 o 
   9   5   1      631.25      630.64     35.33 o 
  10   5   1       93.82       68.79     28.42 o 
  11   5   1      135.47      120.15     31.05 o 
 -12   6   1      112.61      149.56     38.03 o 
 -11   6   1      544.38      628.41     59.88 o 
 -10   6   1        6.00      -19.24     44.10 o 
  -9   6   1      679.98      738.34     34.73 o 
  -8   6   1      102.11       90.12     13.99 o 
  -7   6   1      307.63      284.94     10.12 o 
  -6   6   1     3756.99     3696.09     46.09 o 
  -5   6   1     5207.05     5274.39    121.47 o 
  -4   6   1     1219.52     1252.22     24.43 o 
  -3   6   1     4798.11     5055.00     58.36 o 
  -2   6   1    12414.95    12389.93    147.98 o 
  -1   6   1    10508.76    10158.10    127.92 o 
   0   6   1     6118.49     6193.42     98.11 o 
   1   6   1    17859.71    17886.36    289.34 o 
   2   6   1    28396.03    27990.78    364.15 o 
   3   6   1     1333.07     1322.29     46.83 o 
   4   6   1     2243.72     2313.09     34.11 o 
   5   6   1     6936.63     6882.67     91.72 o 
   6   6   1       60.35       48.90      7.06 o 
   7   6   1     1324.96     1312.35     51.23 o 
   8   6   1      418.77      388.52     36.66 o 
   9   6   1      808.74      882.05     46.25 o 
  10   6   1      104.25       91.45     24.17 o 
  11   6   1      707.12      732.23     53.05 o 
 -12   7   1        2.99      -12.00     41.86 o 
 -11   7   1      273.47      329.09     38.92 o 
 -10   7   1      162.25      174.28     30.46 o 
  -9   7   1      200.42      204.83     38.15 o 
  -8   7   1      449.15      470.62     62.31 o 
  -7   7   1     2021.66     2042.21     34.23 o 
  -6   7   1     2251.84     2352.80     35.25 o 
  -5   7   1      101.59      108.03     16.87 o 
  -4   7   1      790.63      765.58     25.31 o 
  -3   7   1     2421.22     2216.70     36.27 o 
  -2   7   1     7361.02     7501.07    120.48 o 
  -1   7   1      565.29      456.36     13.50 o 
   0   7   1      384.12      398.00     13.25 o 
   1   7   1       54.15       50.17      6.86 o 
   2   7   1       81.87       96.05      6.91 o 
   3   7   1    24591.27    25965.79    379.58 o 
   4   7   1      887.88      871.69     17.73 o 
   5   7   1      397.06      381.01     20.84 o 
   6   7   1     1009.39     1004.02     19.60 o 
   7   7   1     3517.46     3504.39     52.02 o 
   8   7   1      149.91      179.29     17.75 o 
   9   7   1      477.85      519.07     49.32 o 
  10   7   1      371.37      379.13     32.87 o 
  11   7   1      152.09      161.86     34.97 o 
 -11   8   1      361.02      395.36     45.15 o 
 -10   8   1       25.31       16.42     26.00 o 
  -9   8   1      509.48      527.29     33.75 o 
  -8   8   1      676.95      648.79     27.09 o 
  -7   8   1      142.73      159.35     10.51 o 
  -6   8   1      396.35      395.78     12.42 o 
  -5   8   1     3077.52     3095.47     50.80 o 
  -4   8   1       90.02       67.03      9.72 o 
  -3   8   1       47.52       49.38      6.94 o 
  -2   8   1    21865.07    22597.62    373.20 o 
  -1   8   1      933.15      809.74     19.76 o 
   0   8   1        4.09       32.84     10.12 o 
   1   8   1     7792.92     7681.13    121.20 o 
   2   8   1     1634.98     1573.38     30.62 o 
   3   8   1      806.19      909.19     43.63 o 
   4   8   1     1691.03     1616.08     31.64 o 
   5   8   1     6192.91     6105.59     90.67 o 
   6   8   1        5.92      -11.79     11.86 o 
   7   8   1      716.05      712.28     18.16 o 
   8   8   1      552.34      643.39     33.14 o 
   9   8   1      862.23      848.57     32.53 o 
  10   8   1      177.61       73.44     36.70 o 
  11   8   1      374.59      346.99     46.63 o 
 -11   9   1      283.53      289.20     37.97 o 
 -10   9   1      215.99      213.87     30.02 o 
  -9   9   1      146.97      162.67     25.67 o 
  -8   9   1      213.01      169.95     17.67 o 
  -7   9   1     1873.47     1761.40     39.62 o 
  -6   9   1     1647.49     1619.43     46.67 o 
  -5   9   1      359.21      393.69     26.84 o 
  -4   9   1     1567.91     1600.07     31.58 o 
  -3   9   1     1633.96     1603.09     38.09 o 
  -2   9   1        0.67       23.81      9.82 o 
  -1   9   1    10715.75    10315.35    173.60 o 
   0   9   1      645.62      677.32     24.62 o 
   1   9   1       59.50       53.73      6.11 o 
   2   9   1     1907.56     1879.03     34.60 o 
   3   9   1     8009.28     8137.43    170.99 o 
   4   9   1       85.89       91.85     11.36 o 
   5   9   1      153.16      132.19      9.20 o 
   6   9   1     6590.23     6609.48    228.14 o 
   7   9   1     1171.91     1122.02     33.80 o 
   8   9   1       83.72       84.94     17.65 o 
   9   9   1      402.44      361.98    145.26 o 
  10   9   1      731.90      777.30     47.12 o 
  11   9   1      112.79       74.91     33.57 o 
 -11  10   1       49.41      108.56     42.72 o 
 -10  10   1       74.10       48.60     26.84 o 
  -9  10   1      419.82      440.98     32.71 o 
  -8  10   1      462.71      408.27     26.40 o 
  -7  10   1      360.53      336.05     23.76 o 
  -6  10   1       27.27       35.40     17.36 o 
  -5  10   1     2549.07     2685.61     40.80 o 
  -4  10   1      170.31      187.72      8.29 o 
  -3  10   1        6.04       -4.90      4.90 o 
  -2  10   1     7556.60     7407.04    130.57 o 
  -1  10   1      974.12      926.58     24.92 o 
   0  10   1      131.73       95.35     11.11 o 
   1  10   1     1460.97     1384.05     41.27 o 
   2  10   1     4976.02     4966.20     75.30 o 
   3  10   1        0.25       -4.68      5.63 o 
   4  10   1     2499.47     2680.68     43.11 o 
   5  10   1     1339.64     1406.33     26.56 o 
   6  10   1       22.53        4.02      8.03 o 
   7  10   1      780.05      750.01     41.38 o 
   8  10   1     1078.36     1034.91     43.53 o 
   9  10   1      951.90     1026.23     49.12 o 
  10  10   1       66.46       78.88     28.11 o 
  11  10   1       77.39      118.69     43.80 o 
 -11  11   1       94.68       95.70     82.79 o 
 -10  11   1      567.51      562.31     87.12 o 
  -9  11   1       58.11       59.84     31.43 o 
  -8  11   1      100.26       88.10     23.08 o 
  -7  11   1     1284.28     1300.11     35.32 o 
  -6  11   1     3035.89     2895.17     50.80 o 
  -5  11   1      132.02      116.70     10.43 o 
  -4  11   1     2059.87     2160.97     37.26 o 
  -3  11   1     1041.77      911.18     24.72 o 
  -2  11   1      337.69      303.45     13.20 o 
  -1  11   1    12398.08    12949.45    216.12 o 
   0  11   1     3168.84     3183.35     74.70 o 
   1  11   1     1306.96     1245.74     44.49 o 
   2  11   1     4142.93     4112.48     64.33 o 
   3  11   1     4543.56     4574.49     69.42 o 
   4  11   1     1840.50     1844.65     37.84 o 
   5  11   1       22.22       12.64      8.58 o 
   6  11   1     4291.20     4543.95     70.24 o 
   7  11   1      717.13      635.13     20.21 o 
   8  11   1       33.32        6.35     24.70 o 
   9  11   1      282.67      228.85     25.73 o 
  10  11   1      704.51      741.54    104.29 o 
  11  11   1       17.38       43.75     61.71 o 
 -11  12   1        1.47        8.93     33.73 o 
 -10  12   1       26.96       16.09     28.88 o 
  -9  12   1      786.25      792.83     67.38 o 
  -8  12   1     1083.41     1109.74     47.44 o 
  -7  12   1      121.16      115.95     14.23 o 
  -6  12   1      596.43      533.53     18.85 o 
  -5  12   1     1516.98     1478.60     31.16 o 
  -4  12   1      207.08      187.72     15.58 o 
  -3  12   1      907.92      920.59     24.82 o 
  -2  12   1     7262.90     7480.95    120.16 o 
  -1  12   1     2103.82     2232.65     50.67 o 
   0  12   1      408.97      428.30     23.52 o 
   1  12   1     2585.21     2573.25     67.19 o 
   2  12   1     5127.26     5267.89     98.69 o 
   3  12   1      430.36      421.08     14.89 o 
   4  12   1     3854.96     3905.76     65.45 o 
   5  12   1      805.50      860.29     21.55 o 
   6  12   1       87.05       68.01      9.96 o 
   7  12   1      115.26       84.50     11.30 o 
   8  12   1      954.58      942.02     40.31 o 
   9  12   1      238.98      260.43     51.49 o 
  10  12   1        8.94       57.57     32.70 o 
 -10  13   1      465.05      557.77     40.86 o 
  -9  13   1        1.89        7.77     28.32 o 
  -8  13   1      211.64      230.33     30.56 o 
  -7  13   1      741.43      776.15     24.79 o 
  -6  13   1     1354.74     1315.18     40.85 o 
  -5  13   1     1680.52     1678.24    129.63 o 
  -4  13   1     2886.09     2929.58     58.03 o 
  -3  13   1     2705.18     2871.90     54.06 o 
  -2  13   1        2.05       -8.93      8.93 o 
  -1  13   1     4997.41     4928.31     92.98 o 
   0  13   1     7383.31     7651.41    160.25 o 
   1  13   1     2511.18     2650.10     68.17 o 
   2  13   1     4121.71     4200.82     94.00 o 
   3  13   1      954.41      947.86     27.26 o 
   4  13   1      768.98      802.01     22.05 o 
   5  13   1       45.40       27.42      8.65 o 
   6  13   1     3143.15     3110.34     71.98 o 
   7  13   1       81.85       84.83     14.14 o 
   8  13   1       44.64       25.88     31.25 o 
   9  13   1       42.91       44.89     23.62 o 
  10  13   1      385.21      420.55     49.17 o 
 -10  14   1        0.01      -15.36     27.19 o 
  -9  14   1      577.51      563.82     35.87 o 
  -8  14   1     1361.72     1461.89     60.41 o 
  -7  14   1        1.68        7.84     11.61 o 
  -6  14   1      825.23      756.38     22.25 o 
  -5  14   1     1703.17     1655.54     33.43 o 
  -4  14   1     1281.13     1292.48     29.49 o 
  -3  14   1      151.76      161.92     13.59 o 
  -2  14   1     5683.32     5985.78    112.30 o 
  -1  14   1     1960.82     1921.97     46.98 o 
   0  14   1       87.46       81.15     15.87 o 
   1  14   1      378.39      390.07     18.66 o 
   2  14   1     3272.01     3278.34     72.17 o 
   3  14   1      576.32      559.71     25.31 o 
   4  14   1      902.59      934.42    105.61 o 
   5  14   1      127.97      181.15     54.72 o 
   6  14   1      846.47      817.66     27.28 o 
   7  14   1       10.68       13.23     15.17 o 
   8  14   1     1236.23     1216.72     58.49 o 
   9  14   1       80.94       62.12     23.54 o 
  10  14   1       36.61       29.61     36.96 o 
 -10  15   1      298.06      303.42     40.86 o 
  -9  15   1       36.09       63.88     29.99 o 
  -8  15   1      417.77      463.40     36.70 o 
  -7  15   1       70.17       54.76     14.52 o 
  -6  15   1      644.52      593.40     20.47 o 
  -5  15   1      797.10      780.86     24.61 o 
  -4  15   1     2121.32     2196.11     44.30 o 
  -3  15   1      579.48      583.82     21.34 o 
  -2  15   1      235.57      246.06     18.75 o 
  -1  15   1     3895.07     3914.31     78.96 o 
   0  15   1     5586.07     5815.42    110.70 o 
   1  15   1     1140.58     1151.48     32.07 o 
   2  15   1     2295.59     2408.18     49.47 o 
   3  15   1      348.07      326.95     20.54 o 
   4  15   1     3113.99     3199.27     68.08 o 
   5  15   1       93.84      107.35     17.66 o 
   6  15   1     1927.75     1880.62     89.02 o 
   7  15   1       11.94       12.46     17.50 o 
   8  15   1       15.33       34.96     23.48 o 
   9  15   1       17.05       27.28     25.90 o 
  10  15   1      266.80      219.17     52.19 o 
 -10  16   1       21.25      -10.91     51.69 o 
  -9  16   1       93.80       65.86     55.21 o 
  -8  16   1     1125.08     1162.89     53.81 o 
  -7  16   1       38.80       14.79     30.26 o 
  -6  16   1     1117.26     1074.54     28.62 o 
  -5  16   1      768.95      791.36     26.60 o 
  -4  16   1     1174.67     1160.01     30.08 o 
  -3  16   1       32.27       20.83     11.81 o 
  -2  16   1     4180.38     4326.95     87.11 o 
  -1  16   1      425.64      412.80     20.44 o 
   0  16   1      166.19      129.97     15.08 o 
   1  16   1       84.68       80.56     14.09 o 
   2  16   1     2102.47     2243.68     47.77 o 
   3  16   1      503.34      454.78     21.53 o 
   4  16   1     1353.72     1345.05     36.93 o 
   5  16   1      184.80      176.70     20.93 o 
   6  16   1      637.49      658.93     34.29 o 
   7  16   1        0.01      -14.09     14.51 o 
   8  16   1      796.82      809.72     44.15 o 
   9  16   1       73.08      155.60     94.79 o 
  10  16   1        5.58      -35.61     35.61 o 
  -9  17   1        8.34       18.12     34.28 o 
  -8  17   1      284.94      266.39     31.04 o 
  -7  17   1       37.16       30.14     20.88 o 
  -6  17   1      456.79      402.84     19.82 o 
  -5  17   1       28.73       33.63     13.89 o 
  -4  17   1     4202.61     4255.53     82.31 o 
  -3  17   1       60.13       93.45     14.58 o 
  -2  17   1      232.86      209.94     20.04 o 
  -1  17   1       74.10       95.34     17.86 o 
   0  17   1     4583.14     4546.11     97.76 o 
   1  17   1      505.60      505.89     24.11 o 
   2  17   1      542.93      527.33     26.00 o 
   3  17   1       38.67        0.99     15.08 o 
   4  17   1     1579.34     1652.14     56.39 o 
   5  17   1       99.38       79.47     19.05 o 
   6  17   1      542.23      534.91     26.27 o 
   7  17   1       78.13       91.95     19.86 o 
   8  17   1       23.45       26.65     26.93 o 
   9  17   1       16.16        6.13     89.19 o 
  10  17   1      117.92      132.94     46.43 o 
  -9  18   1        1.01       24.18     42.66 o 
  -8  18   1      664.69      772.11     49.80 o 
  -7  18   1      117.28      111.89     21.78 o 
  -6  18   1      605.56      608.62     26.09 o 
  -5  18   1      165.03      171.74     18.95 o 
  -4  18   1      915.98      937.70     32.75 o 
  -3  18   1        1.17       30.75     20.93 o 
  -2  18   1     2950.65     2980.44     86.04 o 
  -1  18   1       25.08      -17.86     17.86 o 
   0  18   1        1.54      -16.96     16.96 o 
   1  18   1        3.19       25.69     16.96 o 
   2  18   1     2297.67     2632.40     61.48 o 
   3  18   1       31.74       42.46     16.87 o 
   4  18   1     1479.60     1443.84     52.71 o 
   5  18   1        0.96       -0.99     18.06 o 
   6  18   1      300.12      295.93     22.86 o 
   7  18   1        0.21       24.34     21.49 o 
   8  18   1      356.83      386.16     35.66 o 
   9  18   1       59.55       92.42     29.44 o 
  -9  19   1        4.75       47.89     33.09 o 
  -8  19   1      145.22      142.62     27.26 o 
  -7  19   1        6.13       27.49     21.42 o 
  -6  19   1      500.03      490.38     23.21 o 
  -5  19   1       14.16       43.75     14.98 o 
  -4  19   1     3207.73     3179.70     78.19 o 
  -3  19   1      221.14      207.16     23.61 o 
  -2  19   1       60.18       35.81     18.85 o 
  -1  19   1        0.54       -3.97     13.89 o 
   0  19   1     6130.29     6031.61    151.85 o 
   1  19   1       25.65       49.80     15.97 o 
   2  19   1      317.72      316.71     21.33 o 
   3  19   1       18.33       30.75     15.67 o 
   4  19   1     1480.08     1422.36     40.40 o 
   5  19   1        1.32      -13.79     20.83 o 
   6  19   1      302.36      261.59     17.02 o 
   7  19   1       69.35       70.12     22.97 o 
   8  19   1        0.03       -8.38     45.49 o 
   9  19   1        0.39        4.96     53.77 o 
  -8  20   1      272.99      316.83     87.61 o 
  -7  20   1       25.38       35.02     34.91 o 
  -6  20   1      469.28      481.11     26.46 o 
  -5  20   1       23.63       40.48     17.66 o 
  -4  20   1      762.85      779.02     33.44 o 
  -3  20   1       10.65        0.00      9.92 o 
  -2  20   1     2224.44     2246.36     68.72 o 
  -1  20   1       19.83       14.78     17.66 o 
   0  20   1       62.50       59.53     24.80 o 
   1  20   1        0.08       -4.96     17.86 o 
   2  20   1     1463.67     1578.54     47.55 o 
   3  20   1        0.47        8.93     16.96 o 
   4  20   1      370.25      369.20     23.02 o 
   5  20   1        3.40        4.96     17.86 o 
   6  20   1      122.30       93.40     17.37 o 
   7  20   1        2.97       28.91     20.24 o 
   8  20   1      523.00      518.03     72.73 o 
  -8  21   1       94.25       27.57     45.54 o 
  -7  21   1       76.93      106.23     41.57 o 
  -6  21   1      247.37      206.44     23.22 o 
  -5  21   1       39.50       68.65     18.75 o 
  -4  21   1     1472.12     1521.38     49.14 o 
  -3  21   1      101.81      124.31     16.87 o 
  -2  21   1       22.93       29.66     16.87 o 
  -1  21   1       57.22       80.56     25.99 o 
   0  21   1     3241.20     3349.08    105.81 o 
   1  21   1       62.14       57.64     13.89 o 
   2  21   1      466.85      508.73     28.38 o 
   3  21   1      220.55      232.46     22.12 o 
   4  21   1      762.55      696.85     33.24 o 
   5  21   1        0.14       -7.04     14.98 o 
   6  21   1      309.02      358.03     24.30 o 
   7  21   1        0.35       73.51     29.56 o 
   8  21   1       11.26       52.15     32.80 o 
  -7  22   1       18.95       63.39     31.00 o 
  -6  22   1      280.85      327.75     30.35 o 
  -5  22   1      141.95      133.64     18.95 o 
  -4  22   1      163.39      102.88     21.73 o 
  -3  22   1       30.93       41.67     18.75 o 
  -2  22   1     1032.42     1000.44     45.85 o 
  -1  22   1      216.97      189.50     25.99 o 
   0  22   1        3.87       -8.93     24.90 o 
   1  22   1        8.72       34.72     15.97 o 
   2  22   1      831.45      830.85     34.54 o 
   3  22   1        1.98       17.86     19.94 o 
   4  22   1      614.97      633.49     31.75 o 
   5  22   1        1.58      -14.78     17.66 o 
   6  22   1       88.94       61.11     18.18 o 
   7  22   1        7.79       34.44     25.09 o 
  -7  23   1       16.10       76.80     35.97 o 
  -6  23   1       85.33       92.44     28.42 o 
  -5  23   1       56.57       39.68     19.84 o 
  -4  23   1      387.01      419.21     28.38 o 
  -3  23   1      161.69      184.34     20.54 o 
  -2  23   1       28.01       99.11     42.66 o 
  -1  23   1      365.02      341.92     30.26 o 
   0  23   1      732.94      633.53     36.52 o 
   1  23   1       23.81       12.00     17.86 o 
   2  23   1      267.76      248.04     24.80 o 
   3  23   1      187.47      193.86     22.82 o 
   4  23   1      201.96      199.12     24.01 o 
   5  23   1       10.54       10.91     18.95 o 
   6  23   1      339.34      364.52     28.82 o 
   7  23   1       42.59       51.27     29.56 o 
  -7  24   1        8.73      136.51     64.09 o 
  -6  24   1       84.92       55.88     18.22 o 
  -5  24   1      187.78      167.57     26.09 o 
  -4  24   1       71.39       40.48     18.85 o 
  -3  24   1        3.04        4.96     19.84 o 
  -2  24   1      671.98      638.26     41.38 o 
  -1  24   1      360.15      371.58     30.36 o 
   0  24   1       27.35       -0.99     20.04 o 
   1  24   1        5.71       -1.98     20.93 o 
   2  24   1      611.32      633.48     33.34 o 
   3  24   1       29.24       34.72     20.73 o 
   4  24   1      282.65      276.62     24.11 o 
   5  24   1       43.47       40.48     19.64 o 
   6  24   1      102.42       58.56     23.26 o 
  -6  25   1      124.53      129.27     26.49 o 
  -5  25   1       16.51       20.83     23.91 o 
  -4  25   1      165.73      156.36     24.41 o 
  -3  25   1      201.46      213.61     27.58 o 
  -2  25   1        0.86       13.79     18.75 o 
  -1  25   1       53.74      111.31     29.86 o 
   0  25   1      283.67      295.77     30.36 o 
   1  25   1        0.27       64.48     31.84 o 
   2  25   1       82.78       54.76     27.08 o 
   3  25   1      238.25      207.16     28.97 o 
   4  25   1      101.48      117.36     26.59 o 
   5  25   1       19.26       36.61     26.69 o 
   6  25   1      265.86      194.66     31.65 o 
  -6  26   1      106.50       85.12     31.95 o 
  -5  26   1      168.86      180.86     29.66 o 
  -4  26   1       10.10       24.80     24.80 o 
  -3  26   1       49.80       31.75     23.81 o 
  -2  26   1      379.33      344.19     36.22 o 
  -1  26   1      176.33      221.94     33.83 o 
   0  26   1      103.16       95.94     34.52 o 
   1  26   1      205.91      190.29     29.57 o 
   2  26   1      246.43      237.22     32.05 o 
   3  26   1        4.25      -15.77     32.54 o 
   4  26   1      256.79      188.61     25.10 o 
   5  26   1      132.14       98.42     25.00 o 
   6  26   1      115.42      127.88     32.74 o 
  -5  27   1        7.90      -31.65     31.65 o 
  -4  27   1       99.79      113.99     29.56 o 
  -3  27   1      107.59      129.96     27.98 o 
  -2  27   1       21.51       55.75     31.94 o 
  -1  27   1       17.16       60.52     28.87 o 
   0  27   1      270.39      260.04     38.59 o 
   1  27   1        2.30      -16.77     26.79 o 
   2  27   1       90.58       51.59     30.75 o 
   3  27   1       98.93      198.22     34.62 o 
   4  27   1      123.22      117.37     32.74 o 
   5  27   1       56.77       36.61     34.62 o 
  -3  28   1       27.43       10.91     24.80 o 
  -2  28   1       92.33      106.05     38.89 o 
  -1  28   1      110.94      157.94     34.82 o 
   0  28   1       15.90       46.73     30.56 o 
   1  28   1      125.27       92.27     33.93 o 
   2  28   1       76.47       74.51     26.69 o 
   3  28   1        0.22       19.74     49.50 o 
 -12   0   2        5.97      -30.75     35.61 o 
 -10   0   2      945.46     1142.60     51.11 o 
  -8   0   2     1971.59     1960.26     47.47 o 
  -6   0   2     2457.19     2585.29     35.27 o 
  -4   0   2    25728.49    24903.87    462.86 o 
  -2   0   2     4641.47     4675.87     73.53 o 
   0   0   2    14988.57    16115.12    303.16 o 
   2   0   2     7401.78     7188.86     91.29 o 
   4   0   2     9674.81    10008.35    170.86 o 
   6   0   2      958.30      928.22     23.03 o 
   8   0   2      552.89      520.17     30.17 o 
  10   0   2      491.85      444.13     41.18 o 
  12   0   2      203.26      228.59     69.55 o 
 -12   1   2      317.58      226.58     29.82 o 
 -11   1   2        3.76       27.72     18.09 o 
 -10   1   2      546.44      543.71     25.92 o 
  -9   1   2      191.08      161.61     13.04 o 
  -8   1   2     6482.24     6520.17     86.46 o 
  -7   1   2      289.95      280.80     12.89 o 
  -6   1   2     9592.67     9624.43     99.28 o 
  -5   1   2     2357.68     2309.21     24.04 o 
  -4   1   2    12538.80    12082.83    138.99 o 
  -3   1   2     8564.04     8722.22     82.88 o 
  -2   1   2    30255.44    29156.39    336.23 o 
  -1   1   2     2076.18     2106.20     22.54 o 
   0   1   2     7720.37     7467.55     83.68 o 
   1   1   2     1401.42     1381.70     14.00 o 
   2   1   2     8242.66     8051.51    147.77 o 
   3   1   2      109.79      116.73      3.37 o 
   4   1   2     7815.38     7391.10     90.26 o 
   5   1   2        5.48       10.96      4.91 o 
   6   1   2      629.77      661.68     13.75 o 
   7   1   2        2.69        7.45      6.35 o 
   8   1   2     3144.49     3222.59     64.48 o 
   9   1   2       10.63       21.47     16.86 o 
  10   1   2       26.92       32.34     16.02 o 
  11   1   2        1.70        3.11     21.99 o 
  12   1   2      166.52      105.79     95.49 o 
 -12   2   2        2.15       66.12     42.77 o 
 -11   2   2       17.89        1.71     23.15 o 
 -10   2   2      762.58      787.17     28.72 o 
  -9   2   2        7.47       -7.60     11.86 o 
  -8   2   2     2184.92     2234.52     40.12 o 
  -7   2   2       82.00       74.51      5.52 o 
  -6   2   2     1100.93     1132.29     17.03 o 
  -5   2   2      519.54      493.46      7.34 o 
  -4   2   2    13983.87    13506.01    151.31 o 
  -3   2   2        8.81       20.68      1.91 o 
  -2   2   2       37.76       59.43      2.88 o 
  -1   2   2     1869.30     1940.15     43.05 o 
   0   2   2    50724.36    51111.94   1166.01 o 
   1   2   2     1329.79     1401.05     15.79 o 
   2   2   2     1577.45     1543.73     15.78 o 
   3   2   2       50.28       63.68      7.44 o 
   4   2   2     2644.71     2552.07     47.78 o 
   5   2   2     1082.03     1076.73     18.22 o 
   6   2   2     1262.53     1274.49     20.67 o 
   7   2   2      124.35      103.30      7.89 o 
   8   2   2      531.04      495.40     21.16 o 
   9   2   2      374.45      357.20     21.05 o 
  10   2   2      760.80      877.45     50.86 o 
  11   2   2        6.02       10.29     24.84 o 
 -12   3   2      457.22      401.20     45.24 o 
 -11   3   2       17.58       -7.46     35.81 o 
 -10   3   2      600.56      647.20     28.30 o 
  -9   3   2      879.20      934.21     31.86 o 
  -8   3   2     2978.53     2929.36     71.63 o 
  -7   3   2        3.19        1.53      8.40 o 
  -6   3   2     4940.88     4805.56     56.24 o 
  -5   3   2     4937.72     4855.85     55.28 o 
  -4   3   2     8161.37     8042.44    113.04 o 
  -3   3   2     3538.35     3845.50     36.15 o 
  -2   3   2    13008.62    12987.06    185.07 o 
  -1   3   2      476.49      457.34     16.83 o 
   0   3   2     3989.19     4172.22     67.46 o 
   1   3   2     2483.13     2698.73     89.99 o 
   2   3   2    12316.59    12147.19    188.74 o 
   3   3   2       56.74       62.48      9.08 o 
   4   3   2    31920.29    32702.03    371.23 o 
   5   3   2     1318.13     1313.57     21.74 o 
   6   3   2      972.42     1003.03     41.05 o 
   7   3   2      140.16      120.73      8.28 o 
   8   3   2     3673.36     3765.25     85.51 o 
   9   3   2        0.09       -9.95     15.29 o 
  10   3   2       84.18       94.91     29.61 o 
  11   3   2        1.46       25.25     37.15 o 
 -12   4   2        0.35        0.98     35.66 o 
 -11   4   2        3.64       44.57     34.65 o 
 -10   4   2      668.90      752.68     69.17 o 
  -9   4   2        0.21        6.74     14.41 o 
  -8   4   2      561.41      572.43     20.28 o 
  -7   4   2      622.27      666.61     15.06 o 
  -6   4   2      684.09      684.46     11.63 o 
  -5   4   2     1120.12     1007.02     14.12 o 
  -4   4   2    12381.79    12049.40    193.87 o 
  -3   4   2     6012.19     6622.02     63.74 o 
  -2   4   2      273.13      294.01      5.91 o 
  -1   4   2     2234.87     2260.23     29.98 o 
   0   4   2     1593.02     1534.78     48.26 o 
   1   4   2    24576.86    25199.46    303.20 o 
   2   4   2      847.98      764.76     14.75 o 
   3   4   2      952.58     1080.24     17.38 o 
   4   4   2     4265.83     4135.37     55.47 o 
   5   4   2      426.86      468.05      9.51 o 
   6   4   2     2999.34     2934.90     75.08 o 
   7   4   2      135.06      130.06      9.11 o 
   8   4   2       17.09       27.76     19.79 o 
   9   4   2       63.40       43.51     21.97 o 
  10   4   2     1038.73     1033.46     44.92 o 
  11   4   2       14.94        5.10     24.46 o 
 -12   5   2      351.17      283.76     54.52 o 
 -11   5   2       35.05       48.62     30.96 o 
 -10   5   2      132.42      105.88     31.31 o 
  -9   5   2     1059.91     1157.55     36.85 o 
  -8   5   2     1782.40     1768.88     68.61 o 
  -7   5   2      275.57      310.06     12.28 o 
  -6   5   2     4033.23     3986.58     45.04 o 
  -5   5   2     5378.14     5167.59     60.42 o 
  -4   5   2      375.22      359.55     15.68 o 
  -3   5   2      713.27      801.81     10.23 o 
  -2   5   2     9821.35     9817.52    408.21 o 
  -1   5   2     5606.65     5706.63    196.50 o 
   0   5   2     2351.98     2370.22     32.37 o 
   1   5   2     7388.26     7283.78     94.62 o 
   2   5   2    19396.06    19294.93    260.21 o 
   3   5   2        1.39        3.61      3.81 o 
   4   5   2    13969.42    13530.93    167.81 o 
   5   5   2     1843.29     1786.08     28.81 o 
   6   5   2     1981.00     1987.23     32.39 o 
   7   5   2      863.76      821.62     19.50 o 
   8   5   2     2530.13     2716.16     97.58 o 
   9   5   2       25.82       33.98     19.38 o 
  10   5   2      108.95      100.99     24.22 o 
  11   5   2      119.21       99.08     23.52 o 
 -12   6   2        1.26      -39.74     77.63 o 
 -11   6   2       26.61       69.24     35.76 o 
 -10   6   2      283.56      265.13     29.23 o 
  -9   6   2       34.13       43.46     16.84 o 
  -8   6   2      655.98      637.22     22.90 o 
  -7   6   2       45.20       30.99      8.43 o 
  -6   6   2      996.81     1027.53     16.78 o 
  -5   6   2     1952.09     1917.54     38.79 o 
  -4   6   2     6682.88     6758.89     72.16 o 
  -3   6   2     8652.61     9565.73    101.09 o 
  -2   6   2     1310.65     1337.90    115.30 o 
  -1   6   2     3922.43     3868.61     84.46 o 
   0   6   2     5719.88     5319.99     83.12 o 
   1   6   2     3943.84     3739.13     73.28 o 
   2   6   2    19230.53    18882.26    273.13 o 
   3   6   2      372.92      348.11     10.37 o 
   4   6   2     2490.85     2400.58     52.48 o 
   5   6   2      114.04      119.89      7.88 o 
   6   6   2     4649.97     4837.47     67.42 o 
   7   6   2      114.52      110.13      9.53 o 
   8   6   2        7.05        0.65     12.93 o 
   9   6   2      205.78      232.13     47.62 o 
  10   6   2      880.55     1004.86     94.43 o 
  11   6   2        3.78      -28.82     28.82 o 
 -11   7   2      104.87       50.79     38.20 o 
 -10   7   2        3.38      -24.43     24.43 o 
  -9   7   2     1210.57     1252.86     51.76 o 
  -8   7   2      491.32      474.39     20.76 o 
  -7   7   2      445.02      418.87     37.36 o 
  -6   7   2     3478.90     3546.98     52.74 o 
  -5   7   2     6372.65     6187.02     76.16 o 
  -4   7   2     1113.24     1230.50     19.46 o 
  -3   7   2     1146.58     1143.11     86.50 o 
  -2   7   2    12161.16    12330.07    623.42 o 
  -1   7   2     5711.08     5722.68     91.84 o 
   0   7   2     7527.53     7112.34    109.00 o 
   1   7   2    17363.68    17876.11    267.37 o 
   2   7   2    15167.19    15029.70    224.31 o 
   3   7   2     1064.42     1141.12     25.05 o 
   4   7   2     5331.46     5120.27     74.99 o 
   5   7   2     4893.57     4798.19     69.07 o 
   6   7   2     1285.64     1330.44     27.55 o 
   7   7   2      518.67      537.21     16.41 o 
   8   7   2     1328.89     1404.26     40.70 o 
   9   7   2      312.85      333.73     26.21 o 
  10   7   2       22.04       -0.36     21.09 o 
  11   7   2      189.49       97.36     32.24 o 
 -11   8   2        9.58        6.14     15.38 o 
 -10   8   2      560.06      555.37     36.67 o 
  -9   8   2       12.31       25.67     19.80 o 
  -8   8   2      513.96      520.83     26.40 o 
  -7   8   2      484.78      484.95     13.85 o 
  -6   8   2      883.36      843.78     18.46 o 
  -5   8   2     1676.62     1686.22     71.56 o 
  -4   8   2     5481.39     5610.60    157.78 o 
  -3   8   2        4.08       12.65      4.46 o 
  -2   8   2      906.40      881.12     22.44 o 
  -1   8   2     9246.26     8867.14    249.22 o 
   0   8   2     6539.55     6196.45    109.07 o 
   1   8   2     1507.55     1647.17     44.66 o 
   2   8   2    39595.93    41890.81   1330.62 o 
   3   8   2       86.43      103.63      5.06 o 
   4   8   2     5095.08     5277.65     79.39 o 
   5   8   2      197.89      232.47     16.67 o 
   6   8   2     3297.11     3403.45     54.60 o 
   7   8   2      268.76      294.23     13.22 o 
   8   8   2      114.09       75.66     18.10 o 
   9   8   2      491.45      510.58     42.67 o 
  10   8   2      784.12      850.25     62.42 o 
  11   8   2        2.78      -10.70     38.07 o 
 -11   9   2      126.45      117.25     35.72 o 
 -10   9   2       11.34      -25.07     25.07 o 
  -9   9   2      443.74      453.91     36.61 o 
  -8   9   2      106.65      122.45     22.72 o 
  -7   9   2      261.92      229.74     10.25 o 
  -6   9   2     1217.27     1269.22     72.72 o 
  -5   9   2     3907.64     3877.77    106.41 o 
  -4   9   2        1.44        2.05      7.99 o 
  -3   9   2     1734.29     1810.52     32.19 o 
  -2   9   2     4465.26     4321.42     70.51 o 
  -1   9   2      957.96      967.34     35.25 o 
   0   9   2     1512.26     1329.70     25.91 o 
   1   9   2    12955.99    12808.58    192.82 o 
   2   9   2     3055.75     3113.53     54.07 o 
   3   9   2       96.62       77.31     11.56 o 
   4   9   2     1738.88     1741.53     60.49 o 
   5   9   2     3424.88     3600.09     57.46 o 
   6   9   2      126.92      111.58     10.84 o 
   7   9   2      923.30      874.81     58.56 o 
   8   9   2      621.55      656.75     34.02 o 
   9   9   2      417.00      450.46     36.87 o 
  10   9   2       23.43       21.63     27.21 o 
  11   9   2      178.61      113.30     50.99 o 
 -11  10   2      201.58      153.78     38.50 o 
 -10  10   2      681.89      743.37     46.76 o 
  -9  10   2       96.38      124.94     25.96 o 
  -8  10   2      322.83      294.65     23.21 o 
  -7  10   2      720.45      708.45     20.05 o 
  -6  10   2     2310.74     2259.08     36.95 o 
  -5  10   2     1688.81     1719.91     63.36 o 
  -4  10   2     4526.94     4446.75    254.79 o 
  -3  10   2       99.61       86.32      5.85 o 
  -2  10   2      202.67      248.05     10.91 o 
  -1  10   2     8521.18     8271.90    143.81 o 
   0  10   2     8685.68     8320.83    161.54 o 
   1  10   2      230.13      256.88     25.60 o 
   2  10   2     2397.80     2312.85     42.99 o 
   3  10   2     8468.62     8083.30    125.52 o 
   4  10   2     5484.70     5325.54     86.32 o 
   5  10   2     1158.63     1167.79     33.36 o 
   6  10   2     2618.61     2724.20     82.30 o 
   7  10   2      731.21      727.62     21.24 o 
   8  10   2       41.39       60.68     19.16 o 
   9  10   2      653.86      611.89    118.88 o 
  10  10   2      361.94      338.51     42.81 o 
 -11  11   2      123.19      116.30     28.55 o 
 -10  11   2       40.47       89.85     46.23 o 
  -9  11   2      190.29      176.85     26.54 o 
  -8  11   2      113.87      107.93     24.06 o 
  -7  11   2        1.30       -1.22     23.81 o 
  -6  11   2      313.00      262.55     38.20 o 
  -5  11   2     1806.37     1935.78     77.91 o 
  -4  11   2      138.89      127.89      7.84 o 
  -3  11   2     1251.42     1256.65     26.81 o 
  -2  11   2     2253.80     2106.65     46.31 o 
  -1  11   2      969.46      943.78     27.10 o 
   0  11   2      578.63      566.63     63.17 o 
   1  11   2     9186.37     9002.88    171.06 o 
   2  11   2      881.03      675.56     21.19 o 
   3  11   2      506.29      466.50     21.24 o 
   4  11   2     1042.92     1083.50     21.21 o 
   5  11   2     4959.66     4896.83    103.81 o 
   6  11   2       28.85       23.68      8.95 o 
   7  11   2      524.23      505.56     18.95 o 
   8  11   2      273.17      269.56     24.07 o 
   9  11   2      642.78      639.65     36.45 o 
  10  11   2       19.40       69.40     37.27 o 
 -11  12   2      295.32      309.03     45.84 o 
 -10  12   2      407.71      393.49     40.70 o 
  -9  12   2      150.31      152.45     47.72 o 
  -8  12   2      359.22      374.37     27.70 o 
  -7  12   2      734.57      688.28     19.39 o 
  -6  12   2      802.27      788.45     58.65 o 
  -5  12   2      384.03      400.12     13.84 o 
  -4  12   2     1074.28     1102.80     25.12 o 
  -3  12   2     1444.27     1517.01     29.49 o 
  -2  12   2      503.23      494.62     19.65 o 
  -1  12   2    13499.57    14330.79    242.46 o 
   0  12   2     5343.88     5296.36    151.59 o 
   1  12   2     2650.89     2578.48     54.27 o 
   2  12   2      877.85      925.44     21.69 o 
   3  12   2     6713.47     6965.77    105.71 o 
   4  12   2     1619.28     1613.05     34.02 o 
   5  12   2      226.76      226.39     28.67 o 
   6  12   2     1628.65     1632.93     54.81 o 
   7  12   2     1211.61     1216.05     30.29 o 
   8  12   2        0.51       85.26     29.76 o 
   9  12   2      475.95      516.86     43.72 o 
  10  12   2      131.64       82.30     35.90 o 
 -11  13   2       99.50       79.47     41.57 o 
 -10  13   2      202.80      201.45     42.49 o 
  -9  13   2      377.40      395.97     35.42 o 
  -8  13   2       88.87       68.20     28.72 o 
  -7  13   2       28.71       15.74     23.41 o 
  -6  13   2     1291.26     1229.23     74.65 o 
  -5  13   2     1917.04     1893.38     35.77 o 
  -4  13   2       66.45       56.65      9.92 o 
  -3  13   2     2149.02     2241.08     44.80 o 
  -2  13   2     2419.31     2442.98     52.96 o 
  -1  13   2     1085.51     1170.90     32.37 o 
   0  13   2      579.76      644.70     30.37 o 
   1  13   2     5864.96     6081.09    114.02 o 
   2  13   2      848.90      842.10     21.94 o 
   3  13   2       11.35        1.00     10.96 o 
   4  13   2      207.20      168.21     20.49 o 
   5  13   2     3674.24     3799.03     61.42 o 
   6  13   2      194.06      152.56     12.84 o 
   7  13   2      445.98      451.98     46.83 o 
   8  13   2       37.28       58.35     24.60 o 
   9  13   2      258.80      292.77     34.45 o 
  10  13   2       64.07      110.24     39.92 o 
 -10  14   2      101.05       60.85     32.54 o 
  -9  14   2      395.64      413.61     39.00 o 
  -8  14   2      199.61      241.14     32.34 o 
  -7  14   2     1352.11     1404.79     35.45 o 
  -6  14   2      468.56      499.22     17.74 o 
  -5  14   2       55.20       51.88     10.52 o 
  -4  14   2      439.66      444.15     19.95 o 
  -3  14   2     3862.67     4033.18     88.10 o 
  -2  14   2      647.27      670.60     24.51 o 
  -1  14   2     5772.82     5807.36    110.63 o 
   0  14   2     1655.94     1599.32     50.45 o 
   1  14   2      699.60      682.04     26.30 o 
   2  14   2        0.71       -0.76      9.76 o 
   3  14   2     3659.95     3934.06     66.92 o 
   4  14   2      632.93      688.96     33.69 o 
   5  14   2      390.97      362.51     17.26 o 
   6  14   2       27.36       43.61     13.05 o 
   7  14   2     1125.86     1100.81     48.19 o 
   8  14   2        2.49      -10.86     26.40 o 
   9  14   2      271.80      330.43     96.19 o 
  10  14   2      137.37      169.14     37.63 o 
 -10  15   2       61.05       61.73     30.06 o 
  -9  15   2      837.69      764.83     59.44 o 
  -8  15   2       14.01       -6.85     42.76 o 
  -7  15   2       24.62       12.04     13.65 o 
  -6  15   2      808.45      767.30     22.62 o 
  -5  15   2     2631.54     2597.94    101.22 o 
  -4  15   2       16.79        5.85     10.81 o 
  -3  15   2     1387.21     1361.37     39.51 o 
  -2  15   2      678.74      710.30     26.90 o 
  -1  15   2     1364.32     1317.65     36.64 o 
   0  15   2        1.60        0.00      9.92 o 
   1  15   2     6422.52     7062.34    132.55 o 
   2  15   2      647.84      591.49     24.51 o 
   3  15   2        8.93       -1.94     22.77 o 
   4  15   2      126.03      103.58     13.39 o 
   5  15   2     2887.83     2762.79     58.01 o 
   6  15   2        1.56        2.24     13.07 o 
   7  15   2      308.49      271.48     21.67 o 
   8  15   2        0.18       -4.76     25.74 o 
   9  15   2        5.98       49.78     36.32 o 
  10  15   2       19.97       69.64     62.60 o 
 -10  16   2        6.54       -5.85     35.42 o 
  -9  16   2      191.62      226.55     47.18 o 
  -8  16   2      176.46      215.83     32.84 o 
  -7  16   2     1515.69     1507.78     80.95 o 
  -6  16   2      765.40      787.89     39.94 o 
  -5  16   2       88.75       67.56     12.90 o 
  -4  16   2      619.90      605.35     24.81 o 
  -3  16   2     4309.87     4376.73     87.60 o 
  -2  16   2      127.20      139.49     15.58 o 
  -1  16   2     2692.69     2747.86     66.07 o 
   0  16   2      223.80      225.72     23.61 o 
   1  16   2      158.92      164.30     16.17 o 
   2  16   2       47.73       45.44     13.99 o 
   3  16   2     2923.72     3046.31     76.51 o 
   4  16   2       44.15       33.63     15.67 o 
   5  16   2      144.68      138.80     17.86 o 
   6  16   2       50.64       70.40     28.77 o 
   7  16   2      595.03      544.15     50.16 o 
   8  16   2        6.62      -25.67     25.67 o 
   9  16   2      443.16      417.90     47.93 o 
  -9  17   2      746.35      710.55     96.01 o 
  -8  17   2       63.61       54.07     36.06 o 
  -7  17   2       48.90       83.22     88.34 o 
  -6  17   2       98.13       89.87     14.60 o 
  -5  17   2     2763.84     2750.43     66.16 o 
  -4  17   2       27.76       34.72     14.88 o 
  -3  17   2      458.74      437.50     26.39 o 
  -2  17   2      198.99      199.13     16.87 o 
  -1  17   2      773.33      766.78     29.67 o 
   0  17   2      111.65      102.88     17.86 o 
   1  17   2     2951.09     2929.33     71.64 o 
   2  17   2      389.18      368.03     20.54 o 
   3  17   2       25.60        1.98     15.97 o 
   4  17   2       43.39       74.50     16.87 o 
   5  17   2      758.79      789.65     37.21 o 
   6  17   2       63.76       59.13     16.84 o 
   7  17   2      212.89      258.23     23.76 o 
   8  17   2        0.06        4.57     24.80 o 
   9  17   2       70.24       67.42     46.18 o 
  -9  18   2       87.04      109.70     29.04 o 
  -8  18   2       72.45       87.95     65.38 o 
  -7  18   2     1547.48     1581.13     53.09 o 
  -6  18   2       15.94       15.29     16.86 o 
  -5  18   2       52.03       14.78     15.77 o 
  -4  18   2       18.56       35.81     21.83 o 
  -3  18   2     2969.42     2949.41     85.54 o 
  -2  18   2        1.87       22.92     19.05 o 
  -1  18   2     1889.83     1796.38     58.79 o 
   0  18   2      227.32      202.70     21.53 o 
   1  18   2     1603.96     1696.02     59.67 o 
   2  18   2      587.29      573.18     28.68 o 
   3  18   2     2689.02     2714.21     85.43 o 
   4  18   2       18.76       44.54     21.83 o 
   5  18   2       93.15      132.15     21.73 o 
   6  18   2        1.27       34.51     20.03 o 
   7  18   2      581.06      539.30     29.90 o 
   8  18   2        8.65       21.21     38.69 o 
   9  18   2      202.61      174.14     36.74 o 
  -9  19   2      254.90      210.29     48.52 o 
  -8  19   2       69.72       60.38     36.71 o 
  -7  19   2       37.19       20.11     17.25 o 
  -6  19   2       11.11        4.31     15.61 o 
  -5  19   2     1622.30     1631.60     48.35 o 
  -4  19   2        3.74       -7.84     16.77 o 
  -3  19   2      938.64      941.58     42.58 o 
  -2  19   2       36.48       18.85     18.85 o 
  -1  19   2     1047.83     1117.33     44.27 o 
   0  19   2       23.74       26.69     12.00 o 
   1  19   2      667.97      723.74     28.78 o 
   2  19   2        5.15      -15.77     15.77 o 
   3  19   2        0.56      -20.83     20.83 o 
   4  19   2       64.59       52.48     22.82 o 
   5  19   2      502.00      484.82     31.95 o 
   6  19   2        6.70       16.90     28.87 o 
   7  19   2      231.98      209.69     45.34 o 
   8  19   2        1.20      -47.58     50.94 o 
   9  19   2       15.88      -16.77     51.29 o 
  -8  20   2       11.25      -23.09     36.33 o 
  -7  20   2     1280.69     1264.84    129.03 o 
  -6  20   2       53.76       61.95     14.89 o 
  -5  20   2       93.03       77.18     14.98 o 
  -4  20   2      103.46      105.46     18.16 o 
  -3  20   2     1581.63     1613.84     55.69 o 
  -2  20   2       95.32       95.94     19.15 o 
  -1  20   2     1938.52     1877.30     62.85 o 
   0  20   2      229.86      234.35     18.36 o 
   1  20   2      630.08      594.52     26.10 o 
   2  20   2       48.64       82.24     17.16 o 
   3  20   2     2657.33     2809.96     83.53 o 
   4  20   2        1.91        2.98     18.85 o 
   5  20   2      288.29      272.45     25.00 o 
   6  20   2        2.23       25.74     19.57 o 
   7  20   2      430.83      374.13     30.96 o 
   8  20   2        1.06       -0.42     40.58 o 
  -8  21   2       24.56        9.81     36.21 o 
  -7  21   2       25.74       23.53     28.15 o 
  -6  21   2        2.81       -9.48     15.55 o 
  -5  21   2      864.94      858.33     36.92 o 
  -4  21   2      133.03      132.15     21.03 o 
  -3  21   2      642.59      654.25     40.29 o 
  -2  21   2        7.15        7.84     17.86 o 
  -1  21   2     1136.50     1073.56     45.46 o 
   0  21   2       20.62       -9.92     14.88 o 
   1  21   2      910.74     1024.52     38.31 o 
   2  21   2      119.32      129.97     16.57 o 
   3  21   2      116.42       95.94     20.93 o 
   4  21   2       46.66        9.92     18.85 o 
   5  21   2      260.25      243.08     23.61 o 
   6  21   2       38.11       75.75     58.48 o 
   7  21   2      182.15      151.63     37.95 o 
   8  21   2        3.90       19.57     56.10 o 
  -7  22   2      551.76      663.80     75.66 o 
  -6  22   2      141.78      117.27     37.10 o 
  -5  22   2       13.80      -21.63     21.63 o 
  -4  22   2       77.40       64.49     19.74 o 
  -3  22   2      447.68      411.48     30.66 o 
  -2  22   2       27.27      -13.79     18.75 o 
  -1  22   2      972.39      935.71     44.36 o 
   0  22   2      340.31      350.05     27.09 o 
   1  22   2       14.84        7.04     15.97 o 
   2  22   2        0.73       -5.85     16.77 o 
   3  22   2     1057.23     1136.31     42.48 o 
   4  22   2        4.87      -12.00     20.93 o 
   5  22   2      241.33      235.34     25.10 o 
   6  22   2       29.01       54.59     20.39 o 
   7  22   2      568.98      629.87     37.81 o 
  -7  23   2        4.83      -27.92     27.92 o 
  -6  23   2       89.20       94.69     22.93 o 
  -5  23   2      436.45      416.63     28.28 o 
  -4  23   2       22.04       46.73     19.84 o 
  -3  23   2      496.51      480.65     37.31 o 
  -2  23   2      217.51      168.37     22.92 o 
  -1  23   2      490.88      424.39     29.87 o 
   0  23   2      101.48       77.19     21.63 o 
   1  23   2     1080.79     1149.12     51.21 o 
   2  23   2        3.96        4.96     17.86 o 
   3  23   2        0.30       -5.85     16.77 o 
   4  23   2       14.68       -1.98     15.97 o 
   5  23   2      305.30      266.20     25.70 o 
   6  23   2       21.46       23.90     20.05 o 
   7  23   2       74.94       80.05     23.26 o 
  -7  24   2      310.38      338.43     54.47 o 
  -6  24   2      116.32       86.72     19.27 o 
  -5  24   2       24.81       62.50     22.92 o 
  -4  24   2      152.51      107.35     22.82 o 
  -3  24   2      228.55      223.83     34.92 o 
  -2  24   2        0.03      -12.90     23.71 o 
  -1  24   2      350.55      353.62     31.95 o 
   0  24   2      109.53       95.94     24.11 o 
   1  24   2        3.14        9.92     22.82 o 
   2  24   2      111.01      125.00     22.52 o 
   3  24   2      578.47      523.03     33.14 o 
   4  24   2        1.06      -18.95     18.95 o 
   5  24   2      193.53      246.05     24.70 o 
   6  24   2      171.56      103.57     52.93 o 
  -6  25   2      112.35       77.19     23.81 o 
  -5  25   2      152.96      218.26     29.76 o 
  -4  25   2        9.76       -1.98     18.95 o 
  -3  25   2      442.49      456.13     30.96 o 
  -2  25   2      280.72      231.47     28.77 o 
  -1  25   2       70.37       82.24     27.98 o 
   0  25   2        2.64       50.69     28.67 o 
   1  25   2      771.76      710.23     47.04 o 
   2  25   2      144.44      111.31     34.53 o 
   3  25   2        5.83      -18.85     21.92 o 
   4  25   2       35.49       27.68     20.83 o 
   5  25   2      391.91      308.97     29.87 o 
   6  25   2       11.44      -25.69     28.77 o 
  -6  26   2       31.77       92.26     60.52 o 
  -5  26   2       23.06       37.70     26.69 o 
  -4  26   2      122.53      140.98     31.45 o 
  -3  26   2      162.62       95.34     24.01 o 
  -2  26   2       17.71        5.85     26.59 o 
  -1  26   2      185.95      158.74     35.72 o 
   0  26   2       74.78      130.76     26.69 o 
   1  26   2        0.67       -0.99     28.17 o 
   2  26   2      159.00      159.53     32.64 o 
   3  26   2      332.49      317.89     37.11 o 
   4  26   2        5.62       14.78     36.51 o 
   5  26   2       45.19       28.67     26.69 o 
   6  26   2       69.69      113.30     39.58 o 
  -5  27   2       86.64       55.76     27.78 o 
  -4  27   2        0.15      -25.69     25.69 o 
  -3  27   2       91.21       62.50     25.89 o 
  -2  27   2      289.50      275.52     42.86 o 
  -1  27   2       88.57       77.18     35.42 o 
   0  27   2       22.95       12.90     24.90 o 
   1  27   2      378.15      444.11     50.40 o 
   2  27   2      132.48      152.49     41.97 o 
   3  27   2        0.03       36.61     33.53 o 
   4  27   2       92.57       92.26     33.93 o 
  -4  28   2       75.85       53.37     30.85 o 
  -3  28   2       83.91       87.50     33.04 o 
  -2  28   2        1.14      -25.69     28.77 o 
  -1  28   2      138.57      125.01     33.83 o 
   0  28   2      123.87       90.48     39.58 o 
   1  28   2        2.60        7.84     31.65 o 
   2  28   2       64.23       21.73     32.64 o 
 -11   0   3      328.75      314.52     29.07 o 
  -9   0   3     2764.22     2790.20     69.93 o 
  -7   0   3      148.66      207.16     13.59 o 
  -5   0   3     2242.55     1992.62     42.24 o 
  -3   0   3     1586.67     1376.94     30.42 o 
  -1   0   3    39722.69    40527.86   1319.48 o 
   1   0   3     1216.15     1224.98     17.70 o 
   3   0   3     2424.68     2454.44     43.76 o 
   5   0   3     3855.12     3766.77     69.73 o 
   7   0   3     2779.03     2681.85     55.54 o 
   9   0   3        1.09       -2.98     15.97 o 
  11   0   3      746.30      727.08     73.04 o 
 -12   1   3        0.56        1.78     55.41 o 
 -11   1   3     1347.46     1554.74     50.95 o 
 -10   1   3       62.14       57.88     16.64 o 
  -9   1   3        0.24        2.43     10.19 o 
  -8   1   3        2.60       17.52      8.00 o 
  -7   1   3    12289.66    12314.35    148.80 o 
  -6   1   3      746.91      749.81     18.91 o 
  -5   1   3      419.43      386.49     10.40 o 
  -4   1   3     1489.45     1488.62     22.80 o 
  -3   1   3    29454.55    29042.97    366.79 o 
  -2   1   3      118.06      142.63      7.49 o 
  -1   1   3    33279.05    33337.66    900.69 o 
   0   1   3    11802.15    12074.58    220.64 o 
   1   1   3       53.95       65.53      3.08 o 
   2   1   3      614.24      634.18      8.74 o 
   3   1   3    10117.19     9627.90    114.20 o 
   4   1   3       56.49       48.02      4.95 o 
   5   1   3     9666.16     9621.74    118.34 o 
   6   1   3        0.91       -1.65      6.20 o 
   7   1   3     2439.80     2439.31     46.69 o 
   8   1   3      215.97      219.30     16.14 o 
   9   1   3     1664.25     1740.85     57.88 o 
  10   1   3       13.23       44.33     19.26 o 
  11   1   3       36.98        4.18     33.54 o 
 -12   2   3       18.59       35.23     26.46 o 
 -11   2   3      280.05      207.23     27.68 o 
 -10   2   3        4.13       23.03     18.84 o 
  -9   2   3      732.52      772.07     26.99 o 
  -8   2   3       86.14       84.92      9.39 o 
  -7   2   3      268.84      290.57     11.87 o 
  -6   2   3        8.38       -0.99      7.05 o 
  -5   2   3     9985.96     9874.40    131.28 o 
  -4   2   3     2511.50     2669.98     26.50 o 
  -3   2   3     8898.42     9030.85     80.08 o 
  -2   2   3    26937.89    26619.15    372.61 o 
  -1   2   3     8026.22     8163.87    222.95 o 
   0   2   3     1426.99     1381.95     15.69 o 
   1   2   3    13952.92    13983.72    135.16 o 
   2   2   3      861.14      885.07     11.22 o 
   3   2   3      118.75      126.95     11.86 o 
   4   2   3      166.22      151.20      5.73 o 
   5   2   3     3060.61     3028.96     40.42 o 
   6   2   3       95.83       86.81      8.48 o 
   7   2   3     1817.32     1790.14     31.89 o 
   8   2   3        7.49        5.54     21.73 o 
   9   2   3       18.34       26.66     19.26 o 
  10   2   3        0.32        5.04     19.21 o 
  11   2   3      718.78      923.00     64.87 o 
 -12   3   3        1.83      -27.79     41.96 o 
 -11   3   3      800.23      804.28     48.31 o 
 -10   3   3      552.74      581.52     24.73 o 
  -9   3   3        1.36      -17.32     18.85 o 
  -8   3   3      714.39      708.08     21.73 o 
  -7   3   3     9643.83     9726.86    215.39 o 
  -6   3   3     1770.84     1749.65     24.73 o 
  -5   3   3     1192.40     1111.71     13.31 o 
  -4   3   3        3.29        7.84      1.89 o 
  -3   3   3     7930.24     7929.77    167.05 o 
  -2   3   3      401.44      416.35     17.32 o 
  -1   3   3      744.35      661.20     24.24 o 
   0   3   3      908.11     1025.48     32.25 o 
   1   3   3     6753.19     6985.87     74.84 o 
   2   3   3     2480.71     2415.77     29.57 o 
   3   3   3    15784.85    15321.41    166.37 o 
   4   3   3      724.64      749.14     35.34 o 
   5   3   3     2787.71     2713.94     39.29 o 
   6   3   3     1625.62     1669.66     33.46 o 
   7   3   3     2074.53     2132.19     35.62 o 
   8   3   3      480.12      496.44     24.14 o 
   9   3   3     1310.25     1361.60     46.30 o 
  10   3   3       72.76      111.57     55.90 o 
  11   3   3       16.27       71.16     62.00 o 
 -12   4   3      122.73      100.22     43.52 o 
 -11   4   3      182.96      189.06     27.85 o 
 -10   4   3        0.99       -5.03     24.80 o 
  -9   4   3      725.87      817.52     56.96 o 
  -8   4   3      411.64      409.96     14.63 o 
  -7   4   3      272.79      274.83     11.78 o 
  -6   4   3      657.29      636.03      8.75 o 
  -5   4   3     9660.58     9858.14    146.96 o 
  -4   4   3     1514.32     1584.54     17.44 o 
  -3   4   3    14031.85    14074.08    136.48 o 
  -2   4   3      171.41      209.99      3.88 o 
  -1   4   3     8586.59     8998.68    234.43 o 
   0   4   3     2801.33     2757.92     76.28 o 
   1   4   3     9397.17     9359.37    211.42 o 
   2   4   3     3615.61     3651.73     55.23 o 
   3   4   3     2210.53     2308.47     34.07 o 
   4   4   3        8.63        0.40      4.81 o 
   5   4   3     5846.62     6012.81     82.21 o 
   6   4   3        9.24        6.42      6.00 o 
   7   4   3      792.49      771.36     31.41 o 
   8   4   3        0.61       10.94     12.96 o 
   9   4   3      204.83      217.67     20.60 o 
  10   4   3       92.62       64.96     23.08 o 
  11   4   3      712.87      828.21     61.82 o 
 -12   5   3       26.05      -42.41     46.53 o 
 -11   5   3      357.17      322.51     52.29 o 
 -10   5   3      383.69      421.10     35.37 o 
  -9   5   3        0.49       -7.66     13.54 o 
  -8   5   3      518.36      532.74     24.19 o 
  -7   5   3     5941.83     6005.63     89.70 o 
  -6   5   3      636.40      650.99     10.18 o 
  -5   5   3     6025.18     6071.31     73.58 o 
  -4   5   3     4436.51     4382.23     58.35 o 
  -3   5   3     4511.82     4593.84     47.30 o 
  -2   5   3     1005.19     1094.34     15.43 o 
  -1   5   3    12893.67    12848.01    150.20 o 
   0   5   3     1083.47     1165.30     17.42 o 
   1   5   3      448.02      452.76     10.87 o 
   2   5   3     6755.56     6628.30    141.59 o 
   3   5   3    20281.03    19951.80    263.36 o 
   4   5   3       32.18       28.67      5.21 o 
   5   5   3     3498.85     3514.41     51.10 o 
   6   5   3     1033.12     1054.67     22.12 o 
   7   5   3     2113.18     2179.41     41.07 o 
   8   5   3       75.00      100.69     17.99 o 
   9   5   3      834.04      875.60     81.58 o 
  10   5   3      191.90      188.38    113.25 o 
  11   5   3       15.92       17.06     50.69 o 
 -12   6   3      143.08       79.22     82.54 o 
 -11   6   3       98.31       69.92     30.58 o 
 -10   6   3       49.08       48.06     24.93 o 
  -9   6   3      528.75      578.96     45.94 o 
  -8   6   3      277.84      288.23     17.64 o 
  -7   6   3     1361.27     1418.63     27.95 o 
  -6   6   3      978.28      943.50     14.94 o 
  -5   6   3     5012.83     5069.57     91.69 o 
  -4   6   3       59.91       55.52      3.60 o 
  -3   6   3    16018.79    15769.23    165.35 o 
  -2   6   3     4440.35     4413.20     59.32 o 
  -1   6   3     9328.90     9360.27    146.85 o 
   0   6   3        2.69        7.29      4.45 o 
   1   6   3    43707.03    44468.52    707.16 o 
   2   6   3     8656.83     8800.58    186.91 o 
   3   6   3        0.48        6.60      5.20 o 
   4   6   3      372.55      342.95     10.27 o 
   5   6   3     8448.28     8524.21    112.02 o 
   6   6   3      247.38      231.74     30.71 o 
   7   6   3      176.15      188.26     11.21 o 
   8   6   3      130.41      158.24     56.50 o 
   9   6   3      241.56      233.67     21.87 o 
  10   6   3      333.01      393.29     51.79 o 
  11   6   3      396.83      444.11     79.67 o 
 -12   7   3       58.11       29.66     42.56 o 
 -11   7   3      161.60      163.39     38.49 o 
 -10   7   3      386.35      349.15     56.16 o 
  -9   7   3       12.98       -4.86     16.12 o 
  -8   7   3      741.10      756.70     26.26 o 
  -7   7   3     1612.22     1565.65     28.74 o 
  -6   7   3     1702.52     1769.80     53.97 o 
  -5   7   3      632.50      691.64     11.50 o 
  -4   7   3     1883.88     1877.73     29.95 o 
  -3   7   3     3595.43     3536.79    113.01 o 
  -2   7   3       76.83       77.42      9.87 o 
  -1   7   3    10911.79    10602.44    185.99 o 
   0   7   3      370.41      439.15     11.23 o 
   1   7   3     1709.73     1982.16     35.71 o 
   2   7   3     6350.38     6014.26     95.37 o 
   3   7   3     9142.36     8730.71    137.68 o 
   4   7   3       34.54       45.95      6.15 o 
   5   7   3      962.49      937.59     21.10 o 
   6   7   3     3563.20     3547.26     58.15 o 
   7   7   3     1237.94     1292.92     26.10 o 
   8   7   3       56.01        7.78     13.90 o 
   9   7   3      393.88      401.72     43.76 o 
  10   7   3      245.71      275.55     71.83 o 
  11   7   3        0.05       -7.04     42.86 o 
 -11   8   3       40.88       57.22     32.45 o 
 -10   8   3        0.89       -1.83     24.57 o 
  -9   8   3      427.65      417.91     29.88 o 
  -8   8   3      109.57       98.80     20.14 o 
  -7   8   3      629.88      627.28     21.39 o 
  -6   8   3      661.28      727.86     16.13 o 
  -5   8   3     3361.37     3403.44    107.67 o 
  -4   8   3      252.45      228.03      7.29 o 
  -3   8   3    11930.69    11780.19    164.91 o 
  -2   8   3    10857.66    10919.16    185.28 o 
  -1   8   3     3475.53     3393.32    106.57 o 
   0   8   3     1644.92     1614.21     29.82 o 
   1   8   3    20558.64    20119.10    294.79 o 
   2   8   3    15745.81    15225.51    223.64 o 
   3   8   3       12.24       -1.29      7.89 o 
   4   8   3      218.80      199.30     10.36 o 
   5   8   3     6688.31     6708.30     96.84 o 
   6   8   3       72.98       68.49      9.77 o 
   7   8   3      857.07      869.93     23.00 o 
   8   8   3      599.08      613.05     32.00 o 
   9   8   3      230.91      227.52     28.09 o 
  10   8   3      129.20      110.08     41.27 o 
 -11   9   3      148.83      253.34     42.66 o 
 -10   9   3      639.62      714.31     45.64 o 
  -9   9   3       53.68       69.27     25.53 o 
  -8   9   3     1375.49     1279.97     44.64 o 
  -7   9   3      941.92      919.38     23.60 o 
  -6   9   3      856.76      882.72     18.70 o 
  -5   9   3     2485.20     2542.40     89.47 o 
  -4   9   3     3847.41     3670.96     59.02 o 
  -3   9   3     1528.26     1542.01     27.21 o 
  -2   9   3     3120.75     3349.43     65.75 o 
  -1   9   3     9818.20     9687.83    136.52 o 
   0   9   3     7000.67     7112.41    122.36 o 
   1   9   3      611.72      607.78     20.35 o 
   2   9   3    15878.62    15684.59    232.60 o 
   3   9   3    14636.70    14328.73    192.96 o 
   4   9   3      149.89      150.11      9.77 o 
   5   9   3        5.02       -7.98      7.98 o 
   6   9   3     5235.03     5503.21     86.02 o 
   7   9   3     1665.91     1581.30     33.66 o 
   8   9   3       12.47      -19.68     19.68 o 
   9   9   3      206.30      240.36     35.46 o 
  10   9   3      299.05      300.63    103.43 o 
 -11  10   3       79.99       44.13     34.34 o 
 -10  10   3       39.40       69.86     27.05 o 
  -9  10   3      643.56      753.64     36.05 o 
  -8  10   3       76.10       59.49     19.71 o 
  -7  10   3       64.20       36.50     10.61 o 
  -6  10   3      241.37      263.92     20.89 o 
  -5  10   3     1500.47     1582.66    160.41 o 
  -4  10   3     1123.80     1059.42     24.42 o 
  -3  10   3     1130.28     1057.42     22.54 o 
  -2  10   3    11596.20    12097.28    215.76 o 
  -1  10   3        8.38        0.00      7.01 o 
   0  10   3      892.05      842.97     20.61 o 
   1  10   3     2892.07     2721.27     49.64 o 
   2  10   3     6337.32     6120.15     97.28 o 
   3  10   3     2199.03     2231.83     42.85 o 
   4  10   3      649.33      655.84     24.36 o 
   5  10   3     2163.95     2231.06     41.02 o 
   6  10   3       11.25       -7.67     11.50 o 
   7  10   3      358.48      344.39     17.75 o 
   8  10   3      501.69      470.36     30.54 o 
   9  10   3       90.64      122.27     45.79 o 
  10  10   3       63.82       39.45     44.64 o 
 -11  11   3       28.71       21.82     78.57 o 
 -10  11   3      337.28      352.52     98.67 o 
  -9  11   3        2.87       -6.58     35.81 o 
  -8  11   3      966.74     1005.84     62.23 o 
  -7  11   3      282.01      274.34     15.73 o 
  -6  11   3     1762.94     1768.81    105.16 o 
  -5  11   3     1189.14     1292.70    101.76 o 
  -4  11   3     5527.44     5791.70     86.41 o 
  -3  11   3     1825.44     1799.58     34.77 o 
  -2  11   3     2820.61     3006.37     65.71 o 
  -1  11   3     3694.21     3804.57    102.28 o 
   0  11   3     4403.64     4543.13     67.62 o 
   1  11   3     2266.47     2439.86     62.06 o 
   2  11   3    13847.56    14163.44    208.16 o 
   3  11   3     3219.90     3262.80     97.62 o 
   4  11   3     1216.62     1297.48     31.61 o 
   5  11   3      108.55      103.14     15.43 o 
   6  11   3     3118.69     3165.96     55.18 o 
   7  11   3      196.26      166.25     23.66 o 
   8  11   3      100.99      120.34     23.11 o 
   9  11   3       81.60       88.62     27.67 o 
  10  11   3      139.24       77.84     37.20 o 
 -11  12   3        7.02       26.70     32.98 o 
 -10  12   3       14.89        4.75     41.17 o 
  -9  12   3     1112.43     1139.14     48.85 o 
  -8  12   3       50.39       29.63     20.69 o 
  -7  12   3       18.95       22.74     23.96 o 
  -6  12   3     1662.25     1673.77     69.95 o 
  -5  12   3     2089.24     2050.48    144.02 o 
  -4  12   3      546.74      537.57     16.08 o 
  -3  12   3      315.23      310.08     12.20 o 
  -2  12   3     7709.12     8226.70    154.69 o 
  -1  12   3      982.92     1022.74     40.31 o 
   0  12   3     2125.54     2051.50     64.04 o 
   1  12   3     2533.27     2608.72     49.47 o 
   2  12   3     6551.79     6592.81    108.40 o 
   3  12   3     2867.63     2780.66     61.62 o 
   4  12   3     1453.66     1582.34     36.11 o 
   5  12   3     1330.41     1356.92     34.85 o 
   6  12   3       59.76       47.97     11.62 o 
   7  12   3      752.82      774.64     26.03 o 
   8  12   3      856.73      830.07     65.70 o 
   9  12   3       78.58       47.37     32.34 o 
  10  12   3      125.65      110.93     33.30 o 
 -10  13   3      382.01      368.30     47.08 o 
  -9  13   3       68.77       45.83     30.36 o 
  -8  13   3      838.16      704.13     38.56 o 
  -7  13   3       17.02        5.89     16.32 o 
  -6  13   3      306.22      306.82     14.09 o 
  -5  13   3        0.92        5.10      8.78 o 
  -4  13   3     5767.59     5833.99    110.88 o 
  -3  13   3     2169.82     2259.06     44.90 o 
  -2  13   3      225.53      221.96     18.75 o 
  -1  13   3     1122.89     1102.91     31.37 o 
   0  13   3     5633.54     5597.35    196.33 o 
   1  13   3     1564.72     1561.62     29.76 o 
   2  13   3     5860.61     6009.75    101.05 o 
   3  13   3       13.06       15.28     10.86 o 
   4  13   3     3167.32     3180.94     73.09 o 
   5  13   3      514.33      447.18     17.40 o 
   6  13   3     1762.81     1788.00     41.20 o 
   7  13   3       15.14        6.72     14.38 o 
   8  13   3        1.60        6.23     26.69 o 
   9  13   3       43.84       43.45     23.45 o 
  10  13   3      145.49       95.94     50.60 o 
 -10  14   3      105.37      116.09     37.39 o 
  -9  14   3     1115.05     1283.09     58.47 o 
  -8  14   3      613.54      859.80    446.84 o 
  -7  14   3        1.32       -1.32     18.30 o 
  -6  14   3     1451.10     1425.29     32.31 o 
  -5  14   3     1165.85     1202.10    168.85 o 
  -4  14   3        5.70        0.00      9.92 o 
  -3  14   3      197.52      182.56     17.86 o 
  -2  14   3     5848.14     6257.52    119.77 o 
  -1  14   3       85.32      110.02     15.87 o 
   0  14   3     3104.85     3075.58     69.98 o 
   1  14   3      483.78      497.39     17.14 o 
   2  14   3     2785.13     2913.02     78.25 o 
   3  14   3     1437.00     1519.40     49.20 o 
   4  14   3     4056.27     4132.52    117.71 o 
   5  14   3     1193.50     1196.83     28.48 o 
   6  14   3       24.60       15.21     23.76 o 
   7  14   3      429.72      420.43     64.40 o 
   8  14   3      679.95      587.34     87.28 o 
   9  14   3       10.30       45.57     26.88 o 
 -10  15   3      298.65      340.71     45.21 o 
  -9  15   3        0.61      -25.53     25.97 o 
  -8  15   3      229.06      202.42     92.42 o 
  -7  15   3       61.73       72.22     16.52 o 
  -6  15   3       73.27       74.38     12.68 o 
  -5  15   3      174.53      138.56     15.84 o 
  -4  15   3     2099.99     2225.67     50.55 o 
  -3  15   3      639.74      599.12     23.12 o 
  -2  15   3      299.89      288.24     18.16 o 
  -1  15   3      944.45      951.32     25.31 o 
   0  15   3     3510.60     3661.03     76.35 o 
   1  15   3     2279.53     2182.27     53.84 o 
   2  15   3      278.85      268.97     13.15 o 
   3  15   3       97.88      103.21     14.63 o 
   4  15   3      453.91      475.38     21.07 o 
   5  15   3       49.50       25.04     13.19 o 
   6  15   3      927.60      916.45     51.61 o 
   7  15   3        7.20       11.68     13.29 o 
   8  15   3       57.91       55.99     48.61 o 
   9  15   3       68.03       27.73     27.45 o 
 -10  16   3      285.39      197.63     35.66 o 
  -9  16   3      211.56      182.75     40.94 o 
  -8  16   3      900.90      823.97     74.53 o 
  -7  16   3        8.56        6.28     13.31 o 
  -6  16   3     1748.69     1733.12     41.49 o 
  -5  16   3      461.67      452.90     52.29 o 
  -4  16   3      412.05      391.35     22.43 o 
  -3  16   3      432.70      444.15     21.23 o 
  -2  16   3     3808.83     4280.40     94.94 o 
  -1  16   3       69.69       68.65      8.83 o 
   0  16   3     5116.33     5494.52    116.90 o 
   1  16   3        6.64      -11.81     11.81 o 
   2  16   3     1337.67     1376.38    176.66 o 
   3  16   3      746.07      746.51     23.52 o 
   4  16   3     4532.31     4590.02    139.49 o 
   5  16   3       17.17       -8.46     16.49 o 
   6  16   3        2.75        4.23     12.49 o 
   7  16   3       19.84       31.30     48.71 o 
   8  16   3      841.84      787.34    110.10 o 
   9  16   3       35.15       11.36     45.59 o 
  -9  17   3       18.42       11.73     26.78 o 
  -8  17   3       74.98       53.53     38.24 o 
  -7  17   3        5.62        7.77     20.58 o 
  -6  17   3      299.11      293.28     44.05 o 
  -5  17   3      251.13      198.24     16.87 o 
  -4  17   3     2325.12     2395.35     61.68 o 
  -3  17   3        0.52       -3.97     16.77 o 
  -2  17   3      127.45      101.00     15.87 o 
  -1  17   3       24.71       22.92      9.92 o 
   0  17   3     1690.18     1743.24     49.95 o 
   1  17   3       23.07       29.66     11.01 o 
   2  17   3      135.10      142.47     15.77 o 
   3  17   3      248.58      241.10     21.53 o 
   4  17   3      760.43      715.33     37.12 o 
   5  17   3        8.34        0.99     18.06 o 
   6  17   3      442.00      436.00     25.06 o 
   7  17   3       17.85       41.31     16.87 o 
   8  17   3      135.48      137.06     32.59 o 
   9  17   3       21.31        9.59     35.76 o 
  -9  18   3        5.07       12.76     26.56 o 
  -8  18   3      917.96      974.75     58.98 o 
  -7  18   3       14.63       40.92     27.57 o 
  -6  18   3     1364.91     1408.36     39.73 o 
  -5  18   3      219.57      175.81     19.25 o 
  -4  18   3      408.52      360.78     25.10 o 
  -3  18   3       65.00       69.64     16.87 o 
  -2  18   3     1582.55     1619.03     53.22 o 
  -1  18   3       17.09       28.67     10.81 o 
   0  18   3      685.01      705.20     30.07 o 
   1  18   3       36.20       54.76     13.10 o 
   2  18   3      194.05      176.70     17.56 o 
   3  18   3       31.93       67.56     18.15 o 
   4  18   3     2084.24     2279.13     72.19 o 
   5  18   3       82.06        9.92     22.82 o 
   6  18   3      109.12       84.36     21.18 o 
   7  18   3       16.02       54.39     23.28 o 
   8  18   3      955.67     1008.92     58.40 o 
   9  18   3        8.69       56.65     42.66 o 
  -9  19   3       10.98      -42.46     51.29 o 
  -8  19   3      319.16      370.67     38.95 o 
  -7  19   3        2.04       53.28     30.94 o 
  -6  19   3      172.57      155.36     15.83 o 
  -5  19   3       64.21       53.37     17.06 o 
  -4  19   3     2757.27     2790.17     86.62 o 
  -3  19   3       80.76       69.64     16.87 o 
  -2  19   3       33.53       12.00     14.88 o 
  -1  19   3        5.11       20.83     13.79 o 
   0  19   3     4101.27     4056.13     92.35 o 
   1  19   3      376.86      387.57     27.29 o 
   2  19   3      882.72      886.28     37.52 o 
   3  19   3      139.13      139.49     23.81 o 
   4  19   3      281.49      245.07     24.61 o 
   5  19   3        1.91       10.91     24.80 o 
   6  19   3      416.90      376.26     28.68 o 
   7  19   3       27.61       33.73     21.14 o 
   8  19   3        3.34        6.66     25.18 o 
  -8  20   3      511.88      527.51     50.53 o 
  -7  20   3      100.54      100.61     39.63 o 
  -6  20   3      945.74      962.33     32.90 o 
  -5  20   3        5.77      -13.69     13.69 o 
  -4  20   3       98.31      117.37     21.83 o 
  -3  20   3        8.62       -0.99     17.06 o 
  -2  20   3     1179.75     1127.99     48.64 o 
  -1  20   3       28.28       12.00     15.97 o 
   0  20   3       86.79       84.63     12.70 o 
   1  20   3        0.99       22.92     14.78 o 
   2  20   3      215.44      211.73     23.81 o 
   3  20   3       71.42       88.10     21.93 o 
   4  20   3     1192.49     1292.22     49.83 o 
   5  20   3       15.51       44.54     21.83 o 
   6  20   3       20.81        8.75     50.69 o 
   7  20   3      125.13      136.38     31.13 o 
   8  20   3      410.25      383.68     45.63 o 
  -8  21   3      212.85      164.16     37.30 o 
  -7  21   3       73.91       39.61     31.65 o 
  -6  21   3       87.12       71.43     19.84 o 
  -5  21   3       28.48       29.66     16.87 o 
  -4  21   3     1399.42     1267.51     53.80 o 
  -3  21   3       88.38      106.05     22.72 o 
  -2  21   3       27.01       19.74     20.73 o 
  -1  21   3       10.14       10.91     15.87 o 
   0  21   3     1472.78     1398.74     54.20 o 
   1  21   3       97.94       75.60     16.96 o 
   2  21   3      704.44      732.26     34.14 o 
   3  21   3        0.46        2.98     17.86 o 
   4  21   3      177.84      151.70     24.80 o 
   5  21   3        0.31      -18.85     18.85 o 
   6  21   3      436.12      408.80     32.56 o 
   7  21   3        6.78       -2.04     19.35 o 
   8  21   3       49.86      -35.81     41.87 o 
  -7  22   3       46.70       67.65     39.60 o 
  -6  22   3      700.28      699.51     52.94 o 
  -5  22   3       47.77       57.64     20.04 o 
  -4  22   3       72.98       45.44     17.86 o 
  -3  22   3        0.11      -16.77     21.63 o 
  -2  22   3     1164.37     1274.14     56.18 o 
  -1  22   3       15.93       47.62     21.73 o 
   0  22   3      420.78      359.59     31.06 o 
   1  22   3        3.62        1.98     14.98 o 
   2  22   3      434.17      504.45     29.67 o 
   3  22   3      100.01      116.08     25.79 o 
   4  22   3      671.35      641.44     38.30 o 
   5  22   3       22.05       29.66     21.92 o 
   6  22   3        0.71      -24.29     24.29 o 
   7  22   3      138.56      103.61     24.85 o 
  -7  23   3      125.41       79.47     32.25 o 
  -6  23   3       12.87       -0.36     19.02 o 
  -5  23   3        0.30        0.00      9.92 o 
  -4  23   3      795.82      869.42     44.56 o 
  -3  23   3       82.88       69.64     21.03 o 
  -2  23   3      136.51      117.37     27.98 o 
  -1  23   3       62.54       42.46     20.93 o 
   0  23   3     1036.47     1113.08     52.60 o 
   1  23   3       37.57       23.81     30.75 o 
   2  23   3      377.66      396.29     25.10 o 
   3  23   3       62.94       42.46     17.66 o 
   4  23   3      120.94      135.12     24.90 o 
   5  23   3       31.28       17.86     20.73 o 
   6  23   3      588.88      627.64     33.37 o 
   7  23   3        0.07        5.52     23.53 o 
  -6  24   3      234.54      215.44     43.95 o 
  -5  24   3       99.75      148.62     23.02 o 
  -4  24   3        2.29       18.85     18.85 o 
  -3  24   3       24.92       42.46     25.89 o 
  -2  24   3      564.82      546.35     38.30 o 
  -1  24   3       78.52       59.53     20.93 o 
   0  24   3      132.42      136.51     25.79 o 
   1  24   3      111.46      102.19     23.61 o 
   2  24   3      223.46      217.28     31.55 o 
   3  24   3       69.15      104.17     22.52 o 
   4  24   3      507.28      494.54     29.47 o 
   5  24   3       15.89       18.85     23.81 o 
   6  24   3       14.06       54.25     27.41 o 
  -6  25   3        0.30       -1.98     25.99 o 
  -5  25   3       10.94       18.85     21.92 o 
  -4  25   3      484.10      504.45     32.55 o 
  -3  25   3      117.77      111.31     32.54 o 
  -2  25   3       64.44       17.86     23.71 o 
  -1  25   3       89.26      117.36     26.59 o 
   0  25   3      714.40      737.31     47.93 o 
   1  25   3       11.94       20.83     24.70 o 
   2  25   3      254.81      259.05     37.50 o 
   3  25   3       66.15       80.56     30.56 o 
   4  25   3       65.80       77.18     25.99 o 
   5  25   3       20.45       35.81     23.71 o 
   6  25   3      201.49      165.98     26.79 o 
  -6  26   3      205.04      153.98     53.97 o 
  -5  26   3      210.44      151.70     29.47 o 
  -4  26   3        2.61       29.66     24.70 o 
  -3  26   3      112.87       66.57     23.61 o 
  -2  26   3      299.03      265.21     30.76 o 
  -1  26   3       12.26        3.97     25.79 o 
   0  26   3      176.90      185.13     29.96 o 
   1  26   3      234.72      207.16     31.75 o 
   2  26   3      248.52      230.48     33.44 o 
   3  26   3       36.02       23.81     23.71 o 
   4  26   3      228.80      236.23     41.67 o 
   5  26   3      118.23       61.51     38.49 o 
  -5  27   3       45.16        2.98     27.98 o 
  -4  27   3      242.42      285.04     37.21 o 
  -3  27   3       67.16       64.49     24.80 o 
  -2  27   3       29.77       55.75     37.60 o 
  -1  27   3      273.72      220.06     39.29 o 
   0  27   3      172.06      144.75     31.05 o 
   1  27   3       20.55       49.80     29.76 o 
   2  27   3      101.93      122.92     28.67 o 
   3  27   3      154.35      194.65     37.80 o 
   4  27   3       87.58       12.90     38.69 o 
  -4  28   3        1.93       60.52     31.84 o 
  -3  28   3       45.94       41.67     45.54 o 
  -2  28   3      265.33      301.22     39.39 o 
  -1  28   3       20.69       12.00     29.86 o 
   0  28   3       60.76       71.23     31.94 o 
   1  28   3      169.06      127.19     29.86 o 
   2  28   3       79.23       95.34     42.46 o 
 -12   0   4        5.38      -23.81     54.76 o 
 -10   0   4     1547.81     1621.37     66.01 o 
  -8   0   4     1514.51     1533.90     39.51 o 
  -6   0   4        2.66       19.74      7.84 o 
  -4   0   4    26266.37    25911.64    389.90 o 
  -2   0   4     9564.86    10244.93    128.40 o 
   0   0   4    55066.25    57389.15   1843.87 o 
   2   0   4     4371.79     4165.65     65.21 o 
   4   0   4      229.05      209.96     10.02 o 
   6   0   4     6952.63     7132.35    127.89 o 
   8   0   4      774.89      829.06     38.11 o 
  10   0   4      650.21      686.88     57.75 o 
 -12   1   4      660.35      611.99     46.84 o 
 -11   1   4       19.42       35.31     19.49 o 
 -10   1   4      628.99      665.23     25.82 o 
  -9   1   4       35.31       47.99      9.52 o 
  -8   1   4     1520.75     1552.51     28.12 o 
  -7   1   4      116.19      118.06      7.95 o 
  -6   1   4     3878.12     3772.24     52.04 o 
  -5   1   4      638.42      644.23     16.82 o 
  -4   1   4     1104.70     1106.97     18.50 o 
  -3   1   4      331.69      350.37      6.23 o 
  -2   1   4     2839.81     2779.42     28.24 o 
  -1   1   4     4828.32     4956.95     46.92 o 
   0   1   4     3215.05     3239.12     31.89 o 
   1   1   4       11.54       25.37      1.70 o 
   2   1   4     1227.95     1286.29     17.92 o 
   3   1   4      813.59      791.67     14.15 o 
   4   1   4    13648.20    13221.54    156.96 o 
   5   1   4      528.58      540.53     12.42 o 
   6   1   4      459.90      464.99     12.90 o 
   7   1   4      298.86      307.66     11.64 o 
   8   1   4     2126.87     2226.86     50.45 o 
   9   1   4        0.78       12.72     36.26 o 
  10   1   4      220.74      226.24     36.76 o 
  11   1   4       16.76       -7.45     33.84 o 
 -12   2   4        5.85        4.06     33.30 o 
 -11   2   4       18.36       -9.22     26.24 o 
 -10   2   4     1317.30     1383.23     38.91 o 
  -9   2   4       16.78       27.64     16.32 o 
  -8   2   4      851.90      868.83     25.11 o 
  -7   2   4      146.06      133.98      8.77 o 
  -6   2   4      332.49      334.99     10.78 o 
  -5   2   4      316.27      330.08      9.26 o 
  -4   2   4    30790.43    30927.43    362.37 o 
  -3   2   4     5498.97     5590.62     99.31 o 
  -2   2   4     2434.13     2388.75     25.00 o 
  -1   2   4    16508.83    16822.02    379.60 o 
   0   2   4    33970.14    33569.55    378.18 o 
   1   2   4       71.59       48.54      3.97 o 
   2   2   4    12428.65    12706.68    138.42 o 
   3   2   4      855.77      861.11     23.98 o 
   4   2   4     2582.05     2564.45     34.97 o 
   5   2   4      367.16      338.14     12.16 o 
   6   2   4     6402.60     6643.11     83.64 o 
   7   2   4        1.30       10.26      7.31 o 
   8   2   4      328.43      313.55     23.65 o 
   9   2   4        7.16       -7.18     21.73 o 
  10   2   4      672.62      810.43     57.54 o 
  11   2   4        4.05       21.09     30.06 o 
 -12   3   4      415.91      432.47     73.27 o 
 -11   3   4       25.90       31.36     22.11 o 
 -10   3   4      646.01      724.22     24.75 o 
  -9   3   4      430.05      407.75     20.24 o 
  -8   3   4     1806.59     1884.41     47.86 o 
  -7   3   4        0.33        8.04      7.91 o 
  -6   3   4     7614.34     7376.39    101.13 o 
  -5   3   4       75.29       84.92      2.83 o 
  -4   3   4       65.81       82.25      2.74 o 
  -3   3   4     1469.41     1489.87     17.21 o 
  -2   3   4     2427.53     2392.01     28.93 o 
  -1   3   4     1424.17     1541.15     18.34 o 
   0   3   4    17302.42    16893.82    364.02 o 
   1   3   4     2155.15     2317.73     33.38 o 
   2   3   4     1604.52     1507.71     35.43 o 
   3   3   4     4471.28     4569.85     54.07 o 
   4   3   4    10009.20     9810.81    115.16 o 
   5   3   4      583.08      546.83     12.50 o 
   6   3   4      467.06      454.84     16.77 o 
   7   3   4     1252.95     1332.88     45.86 o 
   8   3   4     1830.03     1999.03    119.89 o 
   9   3   4       11.33       24.20     16.68 o 
  10   3   4      309.43      318.00     44.70 o 
  11   3   4      111.00       84.53     56.10 o 
 -12   4   4       18.22       30.70     25.89 o 
 -11   4   4       59.14       42.96     25.04 o 
 -10   4   4      405.85      395.17     27.29 o 
  -9   4   4       78.29       77.60     16.22 o 
  -8   4   4     1246.44     1232.52     25.48 o 
  -7   4   4       20.66        9.64      8.60 o 
  -6   4   4       69.81       80.84      4.37 o 
  -5   4   4       49.64       54.37      3.17 o 
  -4   4   4    12908.99    12629.92    122.74 o 
  -3   4   4     1087.15     1115.88     14.89 o 
  -2   4   4     1592.73     1492.64     19.77 o 
  -1   4   4     1808.22     1825.16     34.91 o 
   0   4   4    25916.63    25620.62    440.75 o 
   1   4   4      190.67      226.95      6.81 o 
   2   4   4    12570.77    12197.33    165.79 o 
   3   4   4     1140.81     1031.19     24.28 o 
   4   4   4      532.05      502.58     12.54 o 
   5   4   4      344.45      341.43     11.46 o 
   6   4   4     4631.35     4610.44     64.62 o 
   7   4   4        7.46       -1.15      8.24 o 
   8   4   4      279.78      268.10     19.62 o 
   9   4   4      359.15      367.16    213.77 o 
  10   4   4      361.20      399.33     38.31 o 
  11   4   4        5.84       28.66     36.94 o 
 -12   5   4      218.78      206.35     32.36 o 
 -11   5   4        1.20       22.28     25.97 o 
 -10   5   4      807.13      883.02     70.81 o 
  -9   5   4     1264.50     1316.91     55.69 o 
  -8   5   4       63.66       84.79     22.97 o 
  -7   5   4       83.07       97.88      9.72 o 
  -6   5   4     8677.79     8651.46     86.92 o 
  -5   5   4     2227.30     2433.59     30.62 o 
  -4   5   4       26.86       36.76      3.39 o 
  -3   5   4        9.83        9.24      2.93 o 
  -2   5   4    19847.99    19818.09    234.30 o 
  -1   5   4     5200.85     5424.57     90.86 o 
   0   5   4     5985.76     5848.41     85.47 o 
   1   5   4      162.40      119.92      5.69 o 
   2   5   4     4332.42     4418.64     65.27 o 
   3   5   4     8345.77     8164.90    182.90 o 
   4   5   4     8679.59     8548.33    110.61 o 
   5   5   4      558.72      591.10     14.70 o 
   6   5   4      220.51      193.03     11.71 o 
   7   5   4      760.03      819.48     20.79 o 
   8   5   4     1997.65     2178.48     54.93 o 
   9   5   4       95.03       97.58     23.36 o 
  10   5   4      239.32      198.27     34.32 o 
  11   5   4       80.29       92.26     38.50 o 
 -12   6   4       62.37       47.81     32.08 o 
 -11   6   4       31.63      -28.51     40.03 o 
 -10   6   4      588.01      561.99     28.97 o 
  -9   6   4      342.34      309.83     29.08 o 
  -8   6   4      845.77      896.63     38.06 o 
  -7   6   4     2154.61     2173.48    126.68 o 
  -6   6   4        0.72        9.68      9.92 o 
  -5   6   4      279.57      297.08      6.92 o 
  -4   6   4    13210.86    13538.81    138.35 o 
  -3   6   4     4205.47     4193.30     56.72 o 
  -2   6   4      311.59      252.19     14.89 o 
  -1   6   4    12972.38    12735.59    189.06 o 
   0   6   4    17077.99    17147.30    229.63 o 
   1   6   4     3298.63     3270.52     66.65 o 
   2   6   4     8979.28     9063.42    192.70 o 
   3   6   4     2041.01     2035.67     82.77 o 
   4   6   4     1408.71     1333.75     32.22 o 
   5   6   4       50.02       56.25     15.92 o 
   6   6   4     2359.71     2435.28     54.53 o 
   7   6   4       69.02       63.34      8.56 o 
   8   6   4       39.62       31.59     15.20 o 
   9   6   4      312.29      355.20     25.44 o 
  10   6   4      131.15      129.38     48.76 o 
  11   6   4        3.68       23.18     32.27 o 
 -12   7   4       55.21       41.67     59.43 o 
 -11   7   4       11.75       -3.95     39.58 o 
 -10   7   4      152.88      143.86     28.63 o 
  -9   7   4     1198.76     1200.92     87.15 o 
  -8   7   4        2.47        8.82     15.99 o 
  -7   7   4      224.84      217.95     11.12 o 
  -6   7   4    10532.61    10738.11    126.21 o 
  -5   7   4     2470.38     2557.87     49.14 o 
  -4   7   4     1038.02     1119.00     19.08 o 
  -3   7   4      326.96      276.12     19.45 o 
  -2   7   4    21310.41    20685.25    312.14 o 
  -1   7   4     4025.32     3915.87    102.41 o 
   0   7   4     5611.66     5552.84    209.59 o 
   1   7   4     3200.47     3258.36     53.89 o 
   2   7   4     8034.80     7942.53    138.06 o 
   3   7   4     5670.47     5719.25     94.06 o 
   4   7   4     6528.47     6648.25    144.28 o 
   5   7   4     1087.54     1082.12     33.21 o 
   6   7   4      989.18      985.21     23.04 o 
   7   7   4     1088.89     1060.67     25.04 o 
   8   7   4      705.37      750.18     29.66 o 
   9   7   4       37.49       27.74     25.40 o 
  10   7   4      123.85      228.58     61.91 o 
 -11   8   4      263.75      213.55     37.26 o 
 -10   8   4      323.03      385.82     34.92 o 
  -9   8   4       51.67       57.16     24.90 o 
  -8   8   4     1478.88     1489.77     50.76 o 
  -7   8   4      966.17      945.44     42.68 o 
  -6   8   4       11.89       11.81      8.98 o 
  -5   8   4     2345.30     2233.11     48.98 o 
  -4   8   4    13373.51    14122.18    464.93 o 
  -3   8   4     2569.55     2570.48     51.20 o 
  -2   8   4       19.49        3.33      5.95 o 
  -1   8   4    10663.95    10563.13    157.88 o 
   0   8   4     2852.15     2849.88     47.70 o 
   1   8   4      621.94      564.30     15.45 o 
   2   8   4     5785.67     5876.35    101.67 o 
   3   8   4     5851.27     5708.39    140.67 o 
   4   8   4      970.45      929.17     21.00 o 
   5   8   4      412.80      385.61     25.95 o 
   6   8   4     1857.31     1931.23     38.13 o 
   7   8   4      383.94      372.52     16.25 o 
   8   8   4        5.28       18.07     15.60 o 
   9   8   4      440.81      449.74     33.89 o 
  10   8   4       99.27      136.51     45.64 o 
 -11   9   4       14.87       -0.69     32.14 o 
 -10   9   4       55.55       68.23     25.37 o 
  -9   9   4      735.40      806.76     44.83 o 
  -8   9   4       57.29       50.73     17.57 o 
  -7   9   4      205.79      237.90     35.47 o 
  -6   9   4     4583.37     4555.19    188.87 o 
  -5   9   4      547.90      560.26     17.45 o 
  -4   9   4      400.75      422.37     13.02 o 
  -3   9   4     2120.36     1969.93     44.81 o 
  -2   9   4    13933.29    13506.55    206.50 o 
  -1   9   4     1782.51     1832.62     34.91 o 
   0   9   4     1215.58     1066.62     23.59 o 
   1   9   4     1117.02     1013.97     23.62 o 
   2   9   4     8070.31     7829.50    122.26 o 
   3   9   4     2142.72     2169.34     60.21 o 
   4   9   4     2344.52     2339.40     43.10 o 
   5   9   4     1564.84     1572.82     30.89 o 
   6   9   4      153.84      136.08     37.25 o 
   7   9   4      468.63      471.11     17.88 o 
   8   9   4      265.51      305.53     30.87 o 
   9   9   4       82.62       92.45     29.06 o 
  10   9   4       63.39      107.34     53.57 o 
 -11  10   4      297.12      260.41     42.96 o 
 -10  10   4      133.26      120.82     32.55 o 
  -9  10   4       26.49       54.87     25.74 o 
  -8  10   4      750.27      730.26     31.75 o 
  -7  10   4     2317.83     2166.77     59.95 o 
  -6  10   4       70.96       72.78     13.99 o 
  -5  10   4     2980.72     2888.77    130.39 o 
  -4  10   4     1769.70     1897.10     86.71 o 
  -3  10   4     1705.21     1652.90     41.02 o 
  -2  10   4     5488.80     5545.01    126.82 o 
  -1  10   4    17102.63    17173.21    448.78 o 
   0  10   4      965.04      824.83     35.05 o 
   1  10   4       71.03       33.35      9.87 o 
   2  10   4     5340.41     5317.82     90.64 o 
   3  10   4     9379.41     9560.18    244.06 o 
   4  10   4      133.40      152.89     15.33 o 
   5  10   4     1148.31     1155.62     26.44 o 
   6  10   4     2070.32     2019.74     53.82 o 
   7  10   4     1112.73     1087.07     29.25 o 
   8  10   4        8.54        8.19     21.83 o 
   9  10   4      551.50      539.53     38.24 o 
  10  10   4      120.60      163.50     65.28 o 
 -11  11   4        0.12      -25.35     41.72 o 
 -10  11   4       54.85       76.92     44.00 o 
  -9  11   4      503.66      481.96     34.39 o 
  -8  11   4      141.06      109.26     24.97 o 
  -7  11   4      261.93      234.97     15.14 o 
  -6  11   4     1246.28     1165.76     23.43 o 
  -5  11   4     2210.53     2276.69    137.62 o 
  -4  11   4      355.45      377.49     22.23 o 
  -3  11   4     3682.59     3578.92     75.49 o 
  -2  11   4     8312.54     8446.57    307.04 o 
  -1  11   4     2405.35     2386.48     40.24 o 
   0  11   4     1917.60     1823.36     36.20 o 
   1  11   4     5281.07     4998.67     82.43 o 
   2  11   4     1880.06     1729.31     36.54 o 
   3  11   4       16.97        6.33      7.65 o 
   4  11   4     1391.61     1370.14     48.00 o 
   5  11   4      791.86      843.50     25.61 o 
   6  11   4       35.29       20.99     17.36 o 
   7  11   4      244.50      226.57     30.41 o 
   8  11   4      277.04      305.32     28.29 o 
   9  11   4       14.51       27.12     27.36 o 
  10  11   4       69.45       66.57     53.47 o 
 -11  12   4      196.35      176.22     76.29 o 
 -10  12   4      145.19      104.60     43.80 o 
  -9  12   4       32.12       17.20     24.54 o 
  -8  12   4      351.42      358.69     64.49 o 
  -7  12   4     1572.21     1588.23     43.66 o 
  -6  12   4       37.70       26.12     16.82 o 
  -5  12   4     3400.84     3617.12    155.30 o 
  -4  12   4      830.83      823.72     25.31 o 
  -3  12   4     1271.68     1324.48     29.79 o 
  -2  12   4       23.98       16.77      5.95 o 
  -1  12   4    10638.82    10558.31    272.85 o 
   0  12   4       17.95       30.90      7.64 o 
   1  12   4        6.70       -7.91      7.91 o 
   2  12   4      365.62      362.98     15.51 o 
   3  12   4     9771.70    10237.71    197.78 o 
   4  12   4        4.76        1.91     10.86 o 
   5  12   4     1045.70     1095.62     50.18 o 
   6  12   4      789.38      803.36     31.26 o 
   7  12   4      402.86      394.62     21.15 o 
   8  12   4       94.59       89.43     22.36 o 
   9  12   4      384.96      418.88     68.91 o 
  10  12   4      135.82      129.27     68.75 o 
 -10  13   4       56.74       63.02     29.48 o 
  -9  13   4      969.91      950.47     47.36 o 
  -8  13   4      113.37      117.05     33.14 o 
  -7  13   4      265.40      231.45     27.33 o 
  -6  13   4      246.29      222.79     12.44 o 
  -5  13   4     2718.10     2798.93    189.36 o 
  -4  13   4        4.23        0.99     11.01 o 
  -3  13   4     5011.42     5213.73     81.99 o 
  -2  13   4     1478.99     1461.09     33.76 o 
  -1  13   4     1785.20     1817.48     41.48 o 
   0  13   4     1887.40     1861.66     32.69 o 
   1  13   4     6894.87     7190.30    117.05 o 
   2  13   4     1115.82     1096.49     27.42 o 
   3  13   4        6.85      -10.59     17.36 o 
   4  13   4     2777.93     2831.96     57.18 o 
   5  13   4     1876.86     1845.54     39.23 o 
   6  13   4       31.56       23.73     19.35 o 
   7  13   4      387.54      377.93     53.13 o 
   8  13   4      278.10      219.84     32.10 o 
   9  13   4        8.91      -18.52     21.85 o 
 -10  14   4       42.98       13.65     35.27 o 
  -9  14   4        0.75      -14.48     23.25 o 
  -8  14   4      103.28      100.21     59.33 o 
  -7  14   4      438.00      383.93     32.69 o 
  -6  14   4        0.61       -1.74      9.93 o 
  -5  14   4      574.75      565.21     38.90 o 
  -4  14   4       33.18       50.69     12.10 o 
  -3  14   4     1251.35     1427.21     30.97 o 
  -2  14   4       67.73       76.09      8.83 o 
  -1  14   4     7237.97     7790.23    167.21 o 
   0  14   4      134.22      142.30     10.66 o 
   1  14   4      154.74      146.52     12.35 o 
   2  14   4       14.52       32.20     12.13 o 
   3  14   4     1161.57     1197.20     31.96 o 
   4  14   4      122.36      115.66     16.32 o 
   5  14   4      629.07      647.82     22.59 o 
   6  14   4      587.48      620.20     47.73 o 
   7  14   4       36.70       20.12     13.50 o 
   8  14   4        3.37       69.73     32.59 o 
   9  14   4      508.39      606.68     75.11 o 
 -10  15   4       16.63       44.40     37.35 o 
  -9  15   4      979.20     1009.42     92.20 o 
  -8  15   4       99.96      102.11     60.27 o 
  -7  15   4      377.33      332.87     30.26 o 
  -6  15   4       87.98       95.44     13.63 o 
  -5  15   4     3448.39     3302.56    118.26 o 
  -4  15   4       53.99       53.37     13.79 o 
  -3  15   4     3729.31     3916.94     82.91 o 
  -2  15   4      658.65      641.51     19.15 o 
  -1  15   4      160.18      172.53     13.20 o 
   0  15   4        4.96       -9.89     17.86 o 
   1  15   4     5794.35     6028.87    124.62 o 
   2  15   4       12.76       15.77     10.38 o 
   3  15   4     1096.80     1095.35     31.55 o 
   4  15   4      596.54      650.04     26.01 o 
   5  15   4     3165.09     3196.44     94.38 o 
   6  15   4       11.99       -2.41     18.35 o 
   7  15   4      711.22      737.76     27.53 o 
   8  15   4      166.43      245.48     67.66 o 
   9  15   4       61.22      102.18     65.58 o 
 -10  16   4        9.20      -28.99     28.99 o 
  -9  16   4       72.71       17.65     33.94 o 
  -8  16   4       61.69       22.29     24.29 o 
  -7  16   4      536.60      530.97     33.85 o 
  -6  16   4       28.95       29.41     12.66 o 
  -5  16   4      302.07      299.02     18.27 o 
  -4  16   4      114.28      108.04     17.66 o 
  -3  16   4      863.65      818.32     32.45 o 
  -2  16   4        0.53       12.00      6.94 o 
  -1  16   4     1052.01     1077.80     28.98 o 
   0  16   4      286.39      279.80     18.95 o 
   1  16   4        1.01      -13.75     22.27 o 
   2  16   4     1033.31     1077.51     52.31 o 
   3  16   4      730.76      744.98     57.66 o 
   4  16   4      112.06      106.89     14.86 o 
   5  16   4      624.29      697.23     53.73 o 
   6  16   4      200.26      214.55     19.57 o 
   7  16   4        4.54      -15.80     16.51 o 
   8  16   4       12.69       34.68     24.85 o 
   9  16   4      386.36      354.81     55.76 o 
  -9  17   4      759.65      790.99     51.44 o 
  -8  17   4       21.21       -1.91     30.77 o 
  -7  17   4       82.11       39.30     30.51 o 
  -6  17   4       43.13       37.28     20.83 o 
  -5  17   4     1663.28     1617.12     46.41 o 
  -4  17   4        7.23        5.85     11.81 o 
  -3  17   4     2206.38     2270.46     57.11 o 
  -2  17   4        3.31       12.00     13.99 o 
  -1  17   4       47.01       36.61     13.00 o 
   0  17   4        6.20        4.96     13.00 o 
   1  17   4     4405.29     4545.10    119.02 o 
   2  17   4        0.16        4.36     14.78 o 
   3  17   4     1189.34     1160.16     37.60 o 
   4  17   4       12.94       23.26     22.72 o 
   5  17   4     1818.32     1779.28     97.80 o 
   6  17   4       10.22       21.05     13.09 o 
   7  17   4      772.99      791.36     30.07 o 
   8  17   4       19.27       32.26     28.77 o 
  -9  18   4        0.01        4.70     27.95 o 
  -8  18   4      187.13      183.26     35.58 o 
  -7  18   4      676.70      720.05     46.40 o 
  -6  18   4       77.45       88.03     16.42 o 
  -5  18   4      469.82      457.43     24.21 o 
  -4  18   4        6.86       12.00     19.84 o 
  -3  18   4      172.99      187.71     18.95 o 
  -2  18   4       21.91       22.92     14.78 o 
  -1  18   4      662.28      701.92     30.07 o 
   0  18   4      204.53      188.61     17.26 o 
   1  18   4      147.43      166.78     19.54 o 
   2  18   4      467.77      501.60     28.18 o 
   3  18   4     1067.53     1177.07     47.54 o 
   4  18   4        0.04      -10.37     16.06 o 
   5  18   4     1041.04     1057.00     37.16 o 
   6  18   4      195.46      208.82     35.27 o 
   7  18   4       73.00       77.42     23.23 o 
   8  18   4       54.74       63.45     34.76 o 
  -9  19   4      371.00      319.71     49.41 o 
  -8  19   4       69.58       51.89     57.54 o 
  -7  19   4        0.47       17.45     26.39 o 
  -6  19   4        1.10       -2.27     13.11 o 
  -5  19   4      915.58      970.71     43.17 o 
  -4  19   4       95.62       92.27     18.75 o 
  -3  19   4     1375.13     1434.24     52.51 o 
  -2  19   4        0.29       30.75     20.93 o 
  -1  19   4      883.86      840.03     38.31 o 
   0  19   4        1.00       -1.98     13.99 o 
   1  19   4     2699.88     2897.86     84.83 o 
   2  19   4        0.23        3.97     15.77 o 
   3  19   4      140.23      109.33     21.03 o 
   4  19   4        9.35       -0.99     22.12 o 
   5  19   4      414.98      393.81     31.26 o 
   6  19   4        3.70       20.36     17.65 o 
   7  19   4      507.53      404.08     29.28 o 
   8  19   4        1.16        2.13     48.56 o 
  -8  20   4       34.09       43.18     30.65 o 
  -7  20   4      973.89      978.54     52.73 o 
  -6  20   4        6.16       -2.84     37.25 o 
  -5  20   4      239.17      206.27     23.51 o 
  -4  20   4       12.26       21.73     17.96 o 
  -3  20   4      363.76      325.75     28.48 o 
  -2  20   4       90.45      100.30     22.12 o 
  -1  20   4     1971.34     2039.05     65.44 o 
   0  20   4       71.05       60.52     15.67 o 
   1  20   4      214.64      220.06     20.54 o 
   2  20   4       36.21       48.41     22.82 o 
   3  20   4      884.95      908.88     39.90 o 
   4  20   4       59.15       47.62     20.83 o 
   5  20   4      634.78      644.61     41.58 o 
   6  20   4        3.92      -12.85     39.14 o 
   7  20   4      312.67      237.13     25.81 o 
   8  20   4       56.98       61.72     31.90 o 
  -8  21   4      165.81      215.59     39.46 o 
  -7  21   4       38.39       46.43     30.17 o 
  -6  21   4       22.57       31.28     17.29 o 
  -5  21   4      276.53      238.22     27.19 o 
  -4  21   4       74.59      106.05     22.72 o 
  -3  21   4     1148.45     1256.17     51.41 o 
  -2  21   4       19.44       47.62     23.91 o 
  -1  21   4      311.84      279.80     28.48 o 
   0  21   4       21.09       15.77     19.74 o 
   1  21   4     1786.15     1904.47     63.24 o 
   2  21   4       10.31        0.99     25.10 o 
   3  21   4       35.76       41.67     16.67 o 
   4  21   4       47.66       79.47     23.61 o 
   5  21   4      409.50      458.80     35.12 o 
   6  21   4       52.97       46.57     22.55 o 
   7  21   4      309.61      252.44     29.42 o 
  -7  22   4      821.25      747.91     93.83 o 
  -6  22   4       29.83       23.48     34.23 o 
  -5  22   4      262.48      219.17     22.42 o 
  -4  22   4        0.89      -20.83     21.83 o 
  -3  22   4      317.29      270.37     24.90 o 
  -2  22   4       53.80      106.05     22.72 o 
  -1  22   4      765.57      706.87     36.82 o 
   0  22   4       14.75       22.92     24.70 o 
   1  22   4       22.12       24.80     20.73 o 
   2  22   4      115.55      135.82     23.51 o 
   3  22   4      933.13     1018.44     46.25 o 
   4  22   4      132.05      138.80     24.51 o 
   5  22   4      254.63      256.07     31.25 o 
   6  22   4       70.62      109.23     28.62 o 
   7  22   4      138.59      149.82     28.19 o 
  -7  23   4       52.58       44.51     33.83 o 
  -6  23   4       13.48        6.98     16.04 o 
  -5  23   4      198.72      182.55     26.39 o 
  -4  23   4       63.25       69.64     22.62 o 
  -3  23   4      945.52      962.86     46.94 o 
  -2  23   4      182.69      157.95     26.09 o 
  -1  23   4      105.55       99.11     23.81 o 
   0  23   4       77.50       71.23     23.91 o 
   1  23   4     1025.39      962.90     44.96 o 
   2  23   4       24.97        3.97     20.73 o 
   3  23   4       30.91       35.81     26.79 o 
   4  23   4       23.61       25.69     22.72 o 
   5  23   4      227.56      227.60     30.46 o 
   6  23   4        0.04       49.15     26.75 o 
   7  23   4      188.22      168.36     47.42 o 
  -6  24   4       75.46       95.06     21.65 o 
  -5  24   4      223.05      215.49     24.01 o 
  -4  24   4       38.57       13.79     29.76 o 
  -3  24   4      117.95       91.07     22.82 o 
  -2  24   4        0.73       -5.85     23.71 o 
  -1  24   4      996.63     1006.35     49.92 o 
   0  24   4       23.35       17.86     28.67 o 
   1  24   4        2.14       -3.97     21.73 o 
   2  24   4      175.24      205.37     27.98 o 
   3  24   4      467.38      464.27     40.68 o 
   4  24   4       24.63       28.67     21.92 o 
   5  24   4      171.14      186.92     25.00 o 
   6  24   4       64.45       21.33     21.51 o 
  -6  25   4      128.81      127.88     32.74 o 
  -5  25   4      143.50      144.05     26.49 o 
  -4  25   4        3.07       33.63     25.89 o 
  -3  25   4      524.63      606.76     48.12 o 
  -2  25   4      107.24      113.30     29.47 o 
  -1  25   4      114.47      163.50     33.83 o 
   0  25   4       86.63       86.31     25.79 o 
   1  25   4      518.73      577.69     43.96 o 
   2  25   4      152.34      156.36     34.62 o 
   3  25   4       11.55       12.00     34.92 o 
   4  25   4      136.84      136.51     29.47 o 
   5  25   4      126.20      107.35     26.79 o 
   6  25   4        0.21        2.98     30.85 o 
  -6  26   4       38.60       31.75     44.74 o 
  -5  26   4      158.04      154.77     29.76 o 
  -4  26   4       93.71      110.02     25.10 o 
  -3  26   4      145.44       88.10     31.95 o 
  -2  26   4        6.20       24.80     26.69 o 
  -1  26   4      447.69      351.25     35.42 o 
   0  26   4       59.44       65.48     28.57 o 
   1  26   4        2.66        1.98     25.00 o 
   2  26   4      127.45       99.11     28.87 o 
   3  26   4      417.03      406.41     43.16 o 
   4  26   4        5.28       29.66     32.64 o 
   5  26   4       20.13      -38.59     38.59 o 
  -5  27   4       60.72       45.44     25.89 o 
  -4  27   4        1.43      -19.74     26.59 o 
  -3  27   4      266.10      215.50     33.34 o 
  -2  27   4      175.89      160.33     33.53 o 
  -1  27   4        5.08      -12.90     28.77 o 
   0  27   4       78.45       57.64     37.80 o 
   1  27   4      293.03      288.22     35.32 o 
   2  27   4      119.90      122.23     36.91 o 
   3  27   4        0.14       -2.98     32.84 o 
  -4  28   4      108.57       95.34     35.72 o 
  -3  28   4       57.01       84.62     33.04 o 
  -2  28   4       30.40        1.98     29.86 o 
  -1  28   4      162.36       85.12     28.47 o 
   0  28   4       93.05       38.49     30.46 o 
   1  28   4        3.30      -25.69     39.58 o 
 -11   0   5      230.75      229.58     33.44 o 
  -9   0   5     1122.13     1164.18     36.53 o 
  -7   0   5      677.59      668.90     22.83 o 
  -5   0   5     1992.11     2043.06     42.72 o 
  -3   0   5    46490.64    45226.79    850.07 o 
  -1   0   5      824.84      934.50     15.39 o 
   1   0   5    20401.20    19901.74    287.84 o 
   3   0   5     1966.91     1881.51     32.79 o 
   5   0   5     3114.23     3103.53     59.74 o 
   7   0   5     5915.76     6060.25    112.93 o 
   9   0   5       16.95       59.52     35.52 o 
  11   0   5      505.42      471.02     65.59 o 
 -12   1   5       11.40      -16.24     36.12 o 
 -11   1   5     1057.12      975.20     62.62 o 
 -10   1   5       42.95       40.23     16.42 o 
  -9   1   5        1.88        8.07     20.29 o 
  -8   1   5      214.87      201.22     10.40 o 
  -7   1   5     1935.72     1950.82     37.59 o 
  -6   1   5        6.87        3.75      6.94 o 
  -5   1   5      104.82      100.68     12.50 o 
  -4   1   5       24.04       23.26      2.98 o 
  -3   1   5      641.84      642.49      9.06 o 
  -2   1   5     1051.57     1067.19     13.10 o 
  -1   1   5    12289.88    12717.77    143.23 o 
   0   1   5     7228.94     7798.92    231.41 o 
   1   1   5     7773.96     7638.02     84.87 o 
   2   1   5      294.67      289.98      9.08 o 
   3   1   5    13116.42    13157.01    327.04 o 
   4   1   5        1.68       -2.92      5.69 o 
   5   1   5     6370.95     6282.42     77.82 o 
   6   1   5      112.73      126.82     11.36 o 
   7   1   5      940.01      929.70     19.66 o 
   8   1   5        0.15        1.02     19.74 o 
   9   1   5      931.91     1178.40     55.03 o 
  10   1   5       70.09      157.29     32.95 o 
  11   1   5        2.25       -3.72     36.95 o 
 -12   2   5       81.80       48.39     36.13 o 
 -11   2   5       73.25       61.26     32.89 o 
 -10   2   5        4.11       -5.10      8.78 o 
  -9   2   5     2765.31     2818.92     48.47 o 
  -8   2   5       22.06       18.74      8.38 o 
  -7   2   5     1064.83     1078.86     20.46 o 
  -6   2   5       78.59       90.70      6.90 o 
  -5   2   5     2142.41     2124.75     33.48 o 
  -4   2   5      152.07      195.13      4.86 o 
  -3   2   5    33773.52    32931.54    382.14 o 
  -2   2   5     2236.00     2365.17     26.02 o 
  -1   2   5      135.50      131.39      3.80 o 
   0   2   5    25017.04    24340.02    949.93 o 
   1   2   5    32196.10    31740.41    416.16 o 
   2   2   5      230.47      253.23      6.25 o 
   3   2   5     6526.29     6397.00     96.06 o 
   4   2   5      954.31     1046.19     25.46 o 
   5   2   5     3451.95     3525.24     56.17 o 
   6   2   5      184.61      183.97     11.04 o 
   7   2   5     3092.43     3187.76     49.59 o 
   8   2   5       21.84       24.47     11.38 o 
   9   2   5       56.82       49.43     28.35 o 
  10   2   5       30.66        6.43     24.59 o 
  11   2   5      512.56      538.79     52.04 o 
 -12   3   5        5.84       25.84     26.44 o 
 -11   3   5      880.11      902.92     65.15 o 
 -10   3   5       65.00       57.64     17.84 o 
  -9   3   5       98.90       85.40     15.87 o 
  -8   3   5       18.50       15.27     13.84 o 
  -7   3   5     1665.72     1606.29     27.65 o 
  -6   3   5      199.29      184.26      9.87 o 
  -5   3   5     3391.26     3389.07     85.62 o 
  -4   3   5      295.45      322.37      6.80 o 
  -3   3   5       14.37       28.76      4.96 o 
  -2   3   5      119.12      152.67      5.46 o 
  -1   3   5     3539.77     3328.34    108.77 o 
   0   3   5     6494.49     6664.89     80.34 o 
   1   3   5     1970.51     1913.21     27.81 o 
   2   3   5      268.21      256.12      6.29 o 
   3   3   5     6908.54     6903.61    107.50 o 
   4   3   5       97.77       88.36      7.34 o 
   5   3   5     5499.68     5593.45     73.41 o 
   6   3   5      923.50      916.03     19.21 o 
   7   3   5     1289.64     1291.80     26.13 o 
   8   3   5        0.10       -8.08      9.24 o 
   9   3   5     1114.23     1296.46     60.88 o 
  10   3   5       73.18       36.00     34.46 o 
  11   3   5       12.12      -22.74     47.18 o 
 -12   4   5      127.33      121.53     95.49 o 
 -11   4   5        3.22      -12.27     33.18 o 
 -10   4   5       12.57       18.86     17.82 o 
  -9   4   5     1540.49     1589.20     67.56 o 
  -8   4   5       27.54       40.31     21.83 o 
  -7   4   5     2045.65     1993.12     55.12 o 
  -6   4   5      575.67      540.96      9.38 o 
  -5   4   5     3038.24     3223.48     35.79 o 
  -4   4   5     1083.15      877.88     13.81 o 
  -3   4   5    32652.71    32471.83    440.04 o 
  -2   4   5     5702.98     5498.70     67.85 o 
  -1   4   5     5753.45     5788.38     77.35 o 
   0   4   5     1102.60      945.30     24.14 o 
   1   4   5    21193.97    20121.81    311.77 o 
   2   4   5       83.32       63.63      5.51 o 
   3   4   5     5032.93     5088.39    135.21 o 
   4   4   5     4503.16     4449.69     65.23 o 
   5   4   5     1701.78     1705.28     27.42 o 
   6   4   5      294.41      313.26     12.35 o 
   7   4   5     2031.52     2098.31     46.08 o 
   8   4   5      306.71      290.74     47.53 o 
   9   4   5        0.92       14.92     26.94 o 
  10   4   5      127.36      143.74     34.92 o 
  11   4   5      304.63      301.22     66.67 o 
 -12   5   5        5.72       -4.96     27.78 o 
 -11   5   5      795.71      865.69     63.81 o 
 -10   5   5      135.29       97.46     21.78 o 
  -9   5   5       23.82       25.17     12.51 o 
  -8   5   5        7.30       -8.29      8.29 o 
  -7   5   5     4026.06     4058.73     98.77 o 
  -6   5   5     1181.62     1130.35     15.49 o 
  -5   5   5     3082.60     3007.49     37.88 o 
  -4   5   5      936.77      947.28     19.46 o 
  -3   5   5     4972.38     5147.82     72.45 o 
  -2   5   5       15.62       19.37      2.72 o 
  -1   5   5     9279.07     8952.99    136.75 o 
   0   5   5      327.91      361.94     24.46 o 
   1   5   5      468.48      512.54     17.87 o 
   2   5   5     2533.23     2413.56     38.31 o 
   3   5   5     8897.77     8567.06    184.34 o 
   4   5   5       72.62       71.08     12.25 o 
   5   5   5     1380.10     1421.15     27.40 o 
   6   5   5     1268.05     1247.46     24.61 o 
   7   5   5     1058.15     1026.42     22.74 o 
   8   5   5       11.73       15.61     26.29 o 
   9   5   5      459.83      490.92     39.41 o 
  10   5   5       91.22      150.03     34.74 o 
  11   5   5       20.92      -10.91     65.58 o 
 -12   6   5      114.08      167.57     45.64 o 
 -11   6   5        4.07       58.26     28.07 o 
 -10   6   5      140.59      169.87     75.55 o 
  -9   6   5     1134.70     1152.41     49.80 o 
  -8   6   5        4.50        5.59      9.77 o 
  -7   6   5     2303.38     2354.74     45.28 o 
  -6   6   5     4893.69     4974.02     62.33 o 
  -5   6   5     2111.49     2031.50     25.43 o 
  -4   6   5     1519.60     1408.60     20.96 o 
  -3   6   5    16960.29    16790.39    200.52 o 
  -2   6   5     6891.95     6611.51    116.10 o 
  -1   6   5      910.82      883.96     16.54 o 
   0   6   5     3281.50     3283.40     45.15 o 
   1   6   5     7690.82     6905.55    112.97 o 
   2   6   5      972.01      858.82     18.14 o 
   3   6   5      543.54      491.22     13.31 o 
   4   6   5     4371.18     4225.72     65.20 o 
   5   6   5     1318.70     1340.49     26.87 o 
   6   6   5      585.23      573.00     20.29 o 
   7   6   5     1662.55     1655.93     33.22 o 
   8   6   5      691.61      697.13     24.82 o 
   9   6   5       19.43       35.26     34.79 o 
  10   6   5      146.08      142.74     30.62 o 
 -12   7   5       52.33       52.48     39.68 o 
 -11   7   5      752.04      728.46     52.20 o 
 -10   7   5      386.05      353.25     26.50 o 
  -9   7   5      418.10      406.42     27.82 o 
  -8   7   5      219.36      146.09     28.13 o 
  -7   7   5     4434.24     4551.32     82.36 o 
  -6   7   5      513.08      471.05     14.24 o 
  -5   7   5     8650.30     8607.28    101.05 o 
  -4   7   5       26.61       22.47      6.51 o 
  -3   7   5     8787.22     8889.89    118.73 o 
  -2   7   5      237.44      236.32     12.31 o 
  -1   7   5    19588.79    18713.78    269.48 o 
   0   7   5     4071.41     4186.33     68.57 o 
   1   7   5      842.53      881.41     20.60 o 
   2   7   5     1907.45     1894.90     41.13 o 
   3   7   5     9434.93     9442.87    150.35 o 
   4   7   5      156.27      172.26     10.50 o 
   5   7   5      275.52      341.33     13.19 o 
   6   7   5     1227.72     1275.44     28.64 o 
   7   7   5      385.47      422.38     32.10 o 
   8   7   5        5.10       28.98     20.42 o 
   9   7   5      309.04      273.44     58.34 o 
  10   7   5       85.25       79.47     65.68 o 
 -11   8   5        4.70       -8.48     20.72 o 
 -10   8   5      136.32      146.49     27.17 o 
  -9   8   5      643.92      655.56     97.20 o 
  -8   8   5        8.78      -16.42     16.42 o 
  -7   8   5     1288.05     1253.69     34.09 o 
  -6   8   5     3408.77     3426.85     49.74 o 
  -5   8   5     1296.04     1245.17     64.49 o 
  -4   8   5      657.56      685.73     19.97 o 
  -3   8   5     4179.85     3933.81     61.36 o 
  -2   8   5    12995.66    12357.21    204.49 o 
  -1   8   5     3803.64     3988.01     66.07 o 
   0   8   5     3903.66     3784.48     60.23 o 
   1   8   5     6033.04     5659.43    156.19 o 
   2   8   5        1.98       14.69      5.48 o 
   3   8   5       78.66       70.31      5.90 o 
   4   8   5     2066.18     2091.42     36.70 o 
   5   8   5      370.50      404.38     19.05 o 
   6   8   5      645.79      644.34     20.25 o 
   7   8   5      459.86      438.20     19.51 o 
   8   8   5      303.23      372.58     30.05 o 
   9   8   5        8.01       -7.84     34.62 o 
  10   8   5      256.28      261.13     71.24 o 
 -11   9   5      325.28      360.71     35.62 o 
 -10   9   5      340.01      362.39     38.55 o 
  -9   9   5      518.49      609.30     38.65 o 
  -8   9   5     1923.58     1886.94     59.13 o 
  -7   9   5     1516.93     1424.72     51.29 o 
  -6   9   5     1868.11     1841.07     77.41 o 
  -5   9   5     5633.86     5506.31    233.68 o 
  -4   9   5     2152.35     2144.77    142.07 o 
  -3   9   5     3462.59     3497.08     59.29 o 
  -2   9   5      710.67      719.09     19.68 o 
  -1   9   5    11245.05    10665.23    277.13 o 
   0   9   5     1632.05     1755.11     34.37 o 
   1   9   5       46.20       78.31     29.76 o 
   2   9   5     3053.73     2956.36     47.23 o 
   3   9   5     5414.79     5565.14     84.81 o 
   4   9   5      560.63      597.47     16.88 o 
   5   9   5     1593.49     1613.80     33.06 o 
   6   9   5     2638.81     2693.55     73.61 o 
   7   9   5      216.96      198.75     19.60 o 
   8   9   5       32.14      -10.95     24.06 o 
   9   9   5      472.52      488.98     48.72 o 
  10   9   5       31.74      -43.75     43.75 o 
 -11  10   5        0.02       -6.03     28.93 o 
 -10  10   5       94.14       88.60     27.65 o 
  -9  10   5      357.26      348.96     39.34 o 
  -8  10   5       53.89       40.98     18.32 o 
  -7  10   5       51.69       48.60     17.45 o 
  -6  10   5     5819.57     5777.51    234.70 o 
  -5  10   5      950.86      885.77     24.62 o 
  -4  10   5     1007.15     1032.83     50.88 o 
  -3  10   5     2236.29     2405.32     50.89 o 
  -2  10   5    11735.23    11707.18    179.15 o 
  -1  10   5     1977.61     1964.65     41.83 o 
   0  10   5     2400.63     2311.17     65.00 o 
   1  10   5     1442.02     1452.81     30.21 o 
   2  10   5     1752.41     1815.75     32.27 o 
   3  10   5      129.03      149.03     21.08 o 
   4  10   5        9.16       15.39      7.91 o 
   5  10   5      616.68      600.41     22.38 o 
   6  10   5      205.08      212.50     15.40 o 
   7  10   5      612.79      579.54     28.88 o 
   8  10   5      258.75      206.45     23.32 o 
   9  10   5       28.21       76.09     61.51 o 
  10  10   5      265.45      194.66     73.82 o 
 -11  11   5      104.25       88.73     39.14 o 
 -10  11   5      192.58      272.28     43.99 o 
  -9  11   5      225.52      176.60     46.73 o 
  -8  11   5     2540.33     2510.54    124.89 o 
  -7  11   5      263.38      284.69     28.83 o 
  -6  11   5       51.77       55.26     13.69 o 
  -5  11   5     5749.66     5852.89    358.20 o 
  -4  11   5     5624.03     5939.96    415.06 o 
  -3  11   5      353.58      344.22     19.85 o 
  -2  11   5      934.28      899.82     19.49 o 
  -1  11   5     5508.18     5367.04    237.34 o 
   0  11   5     2888.67     2813.27     50.61 o 
   1  11   5       19.29       16.16      7.59 o 
   2  11   5     6384.60     6419.96    105.66 o 
   3  11   5      661.26      680.73     18.06 o 
   4  11   5       85.56       92.67     35.72 o 
   5  11   5     1910.14     2012.80     39.85 o 
   6  11   5     1920.17     1998.74     40.82 o 
   7  11   5       44.22        0.54     12.89 o 
   8  11   5       93.53      147.02     32.89 o 
   9  11   5      358.74      377.73     53.88 o 
  10  11   5       74.42       85.12     46.53 o 
 -11  12   5        7.88       -0.76     31.25 o 
 -10  12   5      285.96      239.56     39.74 o 
  -9  12   5      575.73      605.81     48.97 o 
  -8  12   5      158.68       89.77     27.98 o 
  -7  12   5       76.94       77.86     19.89 o 
  -6  12   5     3517.57     3495.45    129.15 o 
  -5  12   5       56.39       48.22      9.02 o 
  -4  12   5      287.60      267.30     15.48 o 
  -3  12   5      841.17      955.26     33.15 o 
  -2  12   5     9805.12    10241.67    149.02 o 
  -1  12   5      183.34      180.88      8.59 o 
   0  12   5      619.00      590.41     17.53 o 
   1  12   5      135.37      169.74     11.82 o 
   2  12   5     3516.89     3414.55     61.08 o 
   3  12   5     1595.14     1665.42     41.16 o 
   4  12   5      705.72      704.05     24.05 o 
   5  12   5     1138.07     1151.11     27.94 o 
   6  12   5       44.62       28.96     12.30 o 
   7  12   5      532.71      453.20     27.49 o 
   8  12   5      122.07       87.72     23.42 o 
   9  12   5      157.34      178.38     61.41 o 
 -10  13   5       77.26       32.27     37.36 o 
  -9  13   5       51.65       46.55     25.87 o 
  -8  13   5     1410.18     1383.58     56.29 o 
  -7  13   5        1.17        7.58     18.32 o 
  -6  13   5      111.91      110.10     11.15 o 
  -5  13   5     1939.18     1884.69    157.60 o 
  -4  13   5     4918.21     4969.19     93.41 o 
  -3  13   5      251.37      270.38     18.65 o 
  -2  13   5      955.44      874.37     92.27 o 
  -1  13   5     4301.08     4195.20     79.63 o 
   0  13   5     4362.61     4355.94     79.01 o 
   1  13   5       37.24       34.32      8.73 o 
   2  13   5     3369.42     3528.16     62.90 o 
   3  13   5      200.68      213.11     10.83 o 
   4  13   5        2.08       -0.20     10.91 o 
   5  13   5      558.07      519.56     20.31 o 
   6  13   5     1437.01     1485.46     63.14 o 
   7  13   5       24.42       21.20     13.38 o 
   8  13   5      145.22      112.94     26.86 o 
   9  13   5      157.38      186.91     49.90 o 
 -10  14   5      190.53      170.67     69.15 o 
  -9  14   5      316.93      310.30     70.35 o 
  -8  14   5       46.73       25.68     24.75 o 
  -7  14   5       10.92       18.09     18.34 o 
  -6  14   5     1978.17     1985.68     49.76 o 
  -5  14   5       83.32       54.96     11.67 o 
  -4  14   5       65.12       25.70      9.92 o 
  -3  14   5       57.99       39.68     13.89 o 
  -2  14   5     5280.29     5462.96    102.60 o 
  -1  14   5     1059.77     1101.95     28.24 o 
   0  14   5     1366.10     1502.49     54.61 o 
   1  14   5      423.98      432.16     17.18 o 
   2  14   5      846.75      830.07     30.77 o 
   3  14   5     1131.32     1187.26     37.82 o 
   4  14   5     2825.91     2768.30     62.56 o 
   5  14   5      639.51      604.57     23.17 o 
   6  14   5      258.19      230.86     17.26 o 
   7  14   5      395.09      417.77     65.14 o 
   8  14   5      393.15      348.17     36.98 o 
   9  14   5      165.53      179.18     69.94 o 
 -10  15   5       96.20       89.72     33.24 o 
  -9  15   5        2.93      -24.00     27.15 o 
  -8  15   5     1061.64     1013.36    140.09 o 
  -7  15   5        3.47       -6.44     24.52 o 
  -6  15   5        9.73       14.97     16.32 o 
  -5  15   5      847.57      781.46     57.66 o 
  -4  15   5     4730.82     4687.19     99.35 o 
  -3  15   5       44.62       56.65     18.06 o 
  -2  15   5     2117.36     2155.02     46.78 o 
  -1  15   5     1237.95     1262.04     50.63 o 
   0  15   5     1271.17     1204.84     40.46 o 
   1  15   5        0.16       -4.22      9.37 o 
   2  15   5     1712.26     1817.89     45.48 o 
   3  15   5        1.83      -11.90     11.90 o 
   4  15   5      141.39       97.74     18.97 o 
   5  15   5      241.95      253.66     41.62 o 
   6  15   5      903.52      946.60     45.65 o 
   7  15   5       20.74        2.40     14.34 o 
   8  15   5      360.78      386.61     45.49 o 
   9  15   5       79.64      127.19     69.64 o 
 -10  16   5      158.03      106.80     28.64 o 
  -9  16   5       50.24       40.96     27.68 o 
  -8  16   5      169.64      192.45     31.55 o 
  -7  16   5        9.60      -33.76     37.10 o 
  -6  16   5      804.11      752.63     28.01 o 
  -5  16   5        0.83        3.36     13.15 o 
  -4  16   5        6.17      -12.80     12.80 o 
  -3  16   5       44.10       64.49     13.69 o 
  -2  16   5      622.31      620.94     32.95 o 
  -1  16   5        8.50       -3.97      9.92 o 
   0  16   5     4032.65     4226.64    120.65 o 
   1  16   5        9.54        7.52     10.86 o 
   2  16   5       45.84       45.54     13.71 o 
   3  16   5      348.71      404.79     76.05 o 
   4  16   5     4406.52     4237.25    120.68 o 
   5  16   5      521.54      481.98     49.71 o 
   6  16   5      179.87      179.61     24.06 o 
   7  16   5       51.54       42.57     17.69 o 
   8  16   5      685.58      696.80     74.82 o 
   9  16   5       47.34       17.86     41.77 o 
  -9  17   5        0.47      -21.22     23.86 o 
  -8  17   5      596.91      561.67     43.34 o 
  -7  17   5        1.31      -10.36     34.13 o 
  -6  17   5       12.11       10.43     27.23 o 
  -5  17   5      133.41      126.58     15.92 o 
  -4  17   5     2038.58     2128.35     58.19 o 
  -3  17   5       50.70       64.49     16.67 o 
  -2  17   5     1124.62     1067.47     49.43 o 
  -1  17   5        7.85       -3.97      9.92 o 
   0  17   5     1928.17     2085.00     63.36 o 
   1  17   5      346.43      334.27     19.85 o 
   2  17   5     3204.63     3264.70     77.29 o 
   3  17   5       16.64       17.79     13.03 o 
   4  17   5        0.36      -14.74     14.74 o 
   5  17   5      176.79      138.56     34.92 o 
   6  17   5      686.06      749.18     55.07 o 
   7  17   5       38.00       31.80     14.68 o 
   8  17   5      225.32      207.16     47.13 o 
  -9  18   5        0.26       76.33     32.06 o 
  -8  18   5      390.61      388.59     34.22 o 
  -7  18   5       13.33       41.30     24.15 o 
  -6  18   5      588.35      561.50     42.17 o 
  -5  18   5       13.05       22.07     13.57 o 
  -4  18   5        6.58      -18.65     18.65 o 
  -3  18   5      128.56      122.23     18.16 o 
  -2  18   5      464.38      457.44     36.42 o 
  -1  18   5       64.97       61.51     29.66 o 
   0  18   5     1757.90     1863.61     59.87 o 
   1  18   5      173.42      160.33     21.53 o 
   2  18   5       97.73       72.81     15.49 o 
   3  18   5       26.64       14.12     20.34 o 
   4  18   5     2206.87     2299.03     63.14 o 
   5  18   5       38.62       49.89     17.45 o 
   6  18   5        3.18       -4.50     16.70 o 
   7  18   5       10.54       45.57     25.79 o 
   8  18   5      431.99      441.44     63.50 o 
  -9  19   5        1.75      -14.84     26.59 o 
  -8  19   5      453.13      432.97     44.06 o 
  -7  19   5        3.04       26.90     23.41 o 
  -6  19   5        3.12      -12.20     25.30 o 
  -5  19   5        3.33       -3.97     17.76 o 
  -4  19   5     2342.96     2270.31     72.10 o 
  -3  19   5       55.40       42.46     21.73 o 
  -2  19   5     1246.70     1249.63     49.04 o 
  -1  19   5        9.67      -27.78     27.78 o 
   0  19   5     1269.34     1365.79     51.22 o 
   1  19   5       51.62       58.53     19.74 o 
   2  19   5     1979.38     2264.04     74.97 o 
   3  19   5        0.27      -14.26     14.26 o 
   4  19   5       27.45       33.00     20.26 o 
   5  19   5        0.90      -23.95     24.35 o 
   6  19   5      975.57      925.41     44.96 o 
   7  19   5       27.18        4.19     45.68 o 
   8  19   5      158.69      215.49     63.79 o 
  -8  20   5      285.00      345.41     48.47 o 
  -7  20   5       55.20      110.18     35.12 o 
  -6  20   5      298.75      259.99     42.71 o 
  -5  20   5        7.02       12.90     17.86 o 
  -4  20   5       62.27       44.54     17.66 o 
  -3  20   5       64.39       55.76     23.02 o 
  -2  20   5      454.00      453.46     34.93 o 
  -1  20   5        4.79       33.63     25.89 o 
   0  20   5     1151.85     1317.25     75.44 o 
   1  20   5      226.50      234.35     22.22 o 
   2  20   5      272.85      317.89     22.42 o 
   3  20   5       25.33       46.73     22.82 o 
   4  20   5      924.71     1018.44     46.25 o 
   5  20   5       17.61        1.98     21.92 o 
   6  20   5        0.47      -15.81     22.44 o 
   7  20   5       23.67       47.62     45.24 o 
  -8  21   5      578.39      483.87     54.27 o 
  -7  21   5        4.53       13.66     29.65 o 
  -6  21   5        0.72       -2.22     19.38 o 
  -5  21   5        1.59        4.96     17.86 o 
  -4  21   5     1339.82     1326.43     52.81 o 
  -3  21   5        7.18       18.85     20.83 o 
  -2  21   5      716.33      711.92     37.02 o 
  -1  21   5       17.58       32.84     18.75 o 
   0  21   5     1168.13     1090.14     66.60 o 
   1  21   5      122.89       53.38     39.59 o 
   2  21   5     1496.57     1470.28     57.97 o 
   3  21   5       73.50       77.18     21.63 o 
   4  21   5        4.66       -0.99     22.12 o 
   5  21   5      138.71      156.36     25.99 o 
   6  21   5      634.77      564.06     35.96 o 
   7  21   5        1.48      -11.80     24.41 o 
  -7  22   5       94.84       92.26     42.96 o 
  -6  22   5      252.85      259.22     21.62 o 
  -5  22   5        1.05       33.63     20.83 o 
  -4  22   5       16.20       51.59     22.62 o 
  -3  22   5        9.45       13.79     21.73 o 
  -2  22   5      486.61      450.78     30.76 o 
  -1  22   5        7.62       10.91     25.79 o 
   0  22   5      724.67      796.67     62.22 o 
   1  22   5       55.69       17.86     25.79 o 
   2  22   5      147.01      180.86     36.41 o 
   3  22   5       76.78       68.65     28.67 o 
   4  22   5      726.70      803.79     48.23 o 
   5  22   5       17.72      -22.72     22.72 o 
   6  22   5        8.77       25.33     25.44 o 
   7  22   5       29.05       74.50     50.60 o 
  -7  23   5      133.82       94.21     37.30 o 
  -6  23   5        7.30       33.89     28.82 o 
  -5  23   5       47.63       45.44     25.89 o 
  -4  23   5      570.62      444.14     33.24 o 
  -3  23   5       31.53        2.98     20.93 o 
  -2  23   5      282.74      299.04     33.73 o 
  -1  23   5      114.18      124.31     25.99 o 
   0  23   5      809.58      710.25     43.67 o 
   1  23   5      164.48      218.27     35.32 o 
   2  23   5      590.68      547.74     50.11 o 
   3  23   5       82.03        8.93     42.76 o 
   4  23   5       42.80       36.61     22.82 o 
   5  23   5      128.57      130.76     36.71 o 
   6  23   5      281.41      249.55     37.90 o 
  -6  24   5      489.38      485.15     90.24 o 
  -5  24   5       17.55       44.54     25.69 o 
  -4  24   5       23.23       47.62     22.62 o 
  -3  24   5       12.91       18.85     21.92 o 
  -2  24   5      416.93      396.29     36.41 o 
  -1  24   5       32.29       57.64     24.90 o 
   0  24   5      394.11      392.52     36.22 o 
   1  24   5      106.66       71.23     26.59 o 
   2  24   5      107.32      105.46     36.91 o 
   3  24   5       10.61       25.69     47.62 o 
   4  24   5      373.43      354.81     46.24 o 
   5  24   5       68.68       80.56     52.58 o 
   6  24   5        0.04      -26.17     27.95 o 
  -6  25   5        3.87        9.92     30.75 o 
  -5  25   5       60.26       44.54     20.64 o 
  -4  25   5      360.18      444.10     37.21 o 
  -3  25   5       99.73       87.50     27.08 o 
  -2  25   5      232.03      206.27     38.00 o 
  -1  25   5      183.07      196.44     35.32 o 
   0  25   5      273.40      264.21     31.75 o 
   1  25   5       66.09      138.00     34.82 o 
   2  25   5      182.21      207.16     36.31 o 
   3  25   5      161.64      125.01     32.44 o 
   4  25   5        7.28        7.04     41.86 o 
   5  25   5       22.68       17.86     54.46 o 
  -5  26   5       83.70       69.64     31.05 o 
  -4  26   5        7.13      -20.83     35.71 o 
  -3  26   5       20.31       20.83     25.89 o 
  -2  26   5      386.49      312.25     35.62 o 
  -1  26   5        2.68      -15.77     25.79 o 
   0  26   5      179.90      150.11     30.06 o 
   1  26   5      232.74      224.82     33.04 o 
   2  26   5      152.75      154.77     39.98 o 
   3  26   5       53.93       59.52     34.52 o 
   4  26   5      235.99      242.08     36.31 o 
  -5  27   5       51.70        1.98     27.98 o 
  -4  27   5      158.48      104.17     31.55 o 
  -3  27   5       54.79       39.68     36.91 o 
  -2  27   5       38.58       63.49     35.62 o 
  -1  27   5      153.83      212.71     39.49 o 
   0  27   5      127.07      186.91     36.21 o 
   1  27   5        3.45       27.68     27.88 o 
   2  27   5      113.42      147.82     31.45 o 
  -4  28   5        4.99      -13.79     46.63 o 
  -3  28   5      113.54       45.44     38.59 o 
  -2  28   5      127.00       68.65     46.43 o 
  -1  28   5        0.75       27.68     32.84 o 
   0  28   5      132.26      147.82     43.65 o 
 -12   0   6       46.55       19.74     41.37 o 
 -10   0   6        0.93       14.78     18.85 o 
  -8   0   6     2416.93     2529.99     60.19 o 
  -6   0   6     4540.02     4324.84     87.15 o 
  -4   0   6    23047.09    24110.04    355.38 o 
  -2   0   6    74989.68    76212.51   2384.19 o 
   0   0   6    13908.90    13611.47    222.23 o 
   2   0   6    13961.47    13419.91    227.63 o 
   4   0   6     1545.81     1660.25     33.37 o 
   6   0   6     3515.91     3706.07     72.95 o 
   8   0   6      445.97      405.14     29.17 o 
  10   0   6      327.42      321.27     57.55 o 
 -12   1   6      496.61      469.93     48.42 o 
 -11   1   6        8.70       -0.64     21.29 o 
 -10   1   6     1213.05     1164.87     66.10 o 
  -9   1   6        0.11       -7.35     12.35 o 
  -8   1   6     3428.35     3344.73     67.43 o 
  -7   1   6      210.46      212.76     12.85 o 
  -6   1   6     1263.67     1245.62     35.59 o 
  -5   1   6      814.88      774.45     17.25 o 
  -4   1   6      622.36      642.46      9.02 o 
  -3   1   6      505.34      606.97      9.90 o 
  -2   1   6     5486.32     5133.25     57.61 o 
  -1   1   6     1445.86     1487.25     33.99 o 
   0   1   6    14649.91    14253.16    402.91 o 
   1   1   6       50.69       38.49      4.69 o 
   2   1   6     1905.00     2056.11     26.05 o 
   3   1   6      627.82      671.34     21.19 o 
   4   1   6    21105.55    21569.87    274.62 o 
   5   1   6      495.02      480.26     24.61 o 
   6   1   6      356.14      369.77     14.25 o 
   7   1   6       48.00       47.52      9.48 o 
   8   1   6     2137.30     2262.79     51.89 o 
   9   1   6       19.65       43.66     26.73 o 
  10   1   6      133.39      126.10     43.70 o 
 -12   2   6       77.45      114.11     33.81 o 
 -11   2   6        8.68       26.71     23.06 o 
 -10   2   6       36.13       56.50     16.36 o 
  -9   2   6      269.21      250.55     17.07 o 
  -8   2   6     1794.97     1852.12     33.53 o 
  -7   2   6     1829.41     1731.19     31.48 o 
  -6   2   6     1778.95     1695.19     28.41 o 
  -5   2   6      569.11      573.24      7.04 o 
  -4   2   6     4337.11     4252.41     45.04 o 
  -3   2   6     2027.34     1953.72     25.62 o 
  -2   2   6    19414.59    19177.44    352.28 o 
  -1   2   6     3289.54     3141.31    165.10 o 
   0   2   6     6828.27     6589.08    112.70 o 
   1   2   6       67.48       81.16      4.84 o 
   2   2   6     5782.05     5273.10     94.03 o 
   3   2   6      475.77      489.06      9.68 o 
   4   2   6      280.77      276.16      9.97 o 
   5   2   6      990.57      952.24     39.76 o 
   6   2   6     2539.26     2556.24     41.25 o 
   7   2   6       95.98      120.30     14.88 o 
   8   2   6      754.25      747.74     26.80 o 
   9   2   6      122.06      115.13     39.34 o 
  10   2   6      147.18      187.08     46.43 o 
  11   2   6        0.81      -61.51     61.51 o 
 -12   3   6      187.96      238.21     48.61 o 
 -11   3   6       70.86       60.32     24.82 o 
 -10   3   6     1424.48     1424.51     48.84 o 
  -9   3   6      225.68      225.30     12.35 o 
  -8   3   6      624.74      619.33     16.63 o 
  -7   3   6     1438.88     1433.43     27.45 o 
  -6   3   6     6866.48     6802.93    124.98 o 
  -5   3   6     1532.15     1526.06     18.64 o 
  -4   3   6      297.23      281.48      7.89 o 
  -3   3   6      194.63      196.51      5.02 o 
  -2   3   6     5536.55     5574.86     67.82 o 
  -1   3   6      276.89      322.05     11.76 o 
   0   3   6    24571.40    24388.43    324.12 o 
   1   3   6     7356.14     7733.93     99.74 o 
   2   3   6       56.19       96.38      4.21 o 
   3   3   6     1222.76     1154.07     17.33 o 
   4   3   6    18267.95    18126.96    227.11 o 
   5   3   6     1901.43     1956.66     32.12 o 
   6   3   6       37.57       43.82     10.42 o 
   7   3   6       47.19       66.50      9.73 o 
   8   3   6     2531.35     2627.36     59.41 o 
   9   3   6      128.14       75.97     43.16 o 
  10   3   6      262.81      282.81     41.74 o 
  11   3   6       14.50       -3.97     47.42 o 
 -12   4   6      140.32      122.30     32.56 o 
 -11   4   6       60.91       51.06     46.83 o 
 -10   4   6      503.13      497.89     36.61 o 
  -9   4   6      135.50      154.46     23.12 o 
  -8   4   6     1407.06     1437.10     45.37 o 
  -7   4   6      591.27      580.97     15.53 o 
  -6   4   6      450.32      467.56      8.78 o 
  -5   4   6     8093.34     8268.06     78.25 o 
  -4   4   6     4260.50     3922.00     43.45 o 
  -3   4   6     2444.23     2478.82     30.86 o 
  -2   4   6     8105.85     7701.18    160.39 o 
  -1   4   6     3837.65     3664.42    114.09 o 
   0   4   6     9660.59     9506.45    157.24 o 
   1   4   6     1610.02     1485.80     23.88 o 
   2   4   6     9497.48     9191.37    104.45 o 
   3   4   6      181.42      175.82     10.42 o 
   4   4   6        1.60       -0.04      9.37 o 
   5   4   6     1482.56     1485.64     29.09 o 
   6   4   6     1337.84     1320.98     26.98 o 
   7   4   6       72.21       61.89     10.57 o 
   8   4   6     1009.71     1011.02     42.13 o 
   9   4   6      115.71      106.25     30.09 o 
  10   4   6       79.53      128.45     35.50 o 
  11   4   6       11.12      -36.61     47.62 o 
 -12   5   6       55.02      117.36     55.95 o 
 -11   5   6       25.85      -22.55     22.55 o 
 -10   5   6     1109.58     1134.19     39.50 o 
  -9   5   6      744.26      717.96     43.47 o 
  -8   5   6      502.74      481.56     17.27 o 
  -7   5   6       88.34      102.20     11.91 o 
  -6   5   6     8820.09     8874.90    119.42 o 
  -5   5   6     1957.03     1990.09     24.59 o 
  -4   5   6       67.71       67.06      5.85 o 
  -3   5   6       64.57       58.65      5.61 o 
  -2   5   6    11616.53    11851.37    209.84 o 
  -1   5   6      148.05      167.56     11.21 o 
   0   5   6     5178.39     4977.79     68.48 o 
   1   5   6     7618.11     7594.60    107.08 o 
   2   5   6       97.19      129.99      7.06 o 
   3   5   6     2494.89     2431.09     39.56 o 
   4   5   6     8120.42     8372.32    130.03 o 
   5   5   6     3603.89     3689.69     55.09 o 
   6   5   6      519.17      493.71     16.14 o 
   7   5   6      546.56      544.05     27.78 o 
   8   5   6      589.72      630.01     24.28 o 
   9   5   6      108.47       94.54     27.14 o 
  10   5   6      290.71      281.49     55.86 o 
 -12   6   6      185.58      232.45     68.16 o 
 -11   6   6       12.06       25.70     22.65 o 
 -10   6   6      480.87      439.16     35.82 o 
  -9   6   6        8.06       20.34     14.80 o 
  -8   6   6     2903.09     2892.62    147.67 o 
  -7   6   6      299.95      274.72     13.54 o 
  -6   6   6       53.81       49.83      4.35 o 
  -5   6   6     4213.43     4108.89     49.86 o 
  -4   6   6     8345.78     8312.88     99.25 o 
  -3   6   6      229.86      220.80      4.31 o 
  -2   6   6     2142.04     2027.44     45.22 o 
  -1   6   6     2326.66     2242.02     34.75 o 
   0   6   6     7348.74     7660.49    100.81 o 
   1   6   6      575.91      533.59     21.84 o 
   2   6   6     5185.70     5229.09     75.78 o 
   3   6   6      577.99      565.89     15.81 o 
   4   6   6        0.19       -4.28      6.88 o 
   5   6   6      342.97      324.40     22.82 o 
   6   6   6     2475.90     2523.82     47.02 o 
   7   6   6       26.22       16.30     11.17 o 
   8   6   6      517.81      488.59     33.79 o 
   9   6   6      197.38      160.33     52.68 o 
  10   6   6       82.53      154.77     61.11 o 
 -12   7   6       79.66      -20.83     59.53 o 
 -11   7   6        1.35       -0.35     21.19 o 
 -10   7   6     1121.92     1069.63     51.76 o 
  -9   7   6     1306.42     1269.19     42.36 o 
  -8   7   6       48.61       63.45     30.85 o 
  -7   7   6      136.02      134.69     20.83 o 
  -6   7   6     3991.98     4029.54     56.98 o 
  -5   7   6     2152.39     2156.85     31.93 o 
  -4   7   6      763.13      747.87     15.86 o 
  -3   7   6     2060.94     2039.05     32.21 o 
  -2   7   6    11042.34    11145.33    220.07 o 
  -1   7   6      181.99      219.17      7.54 o 
   0   7   6     2063.25     1893.66     28.89 o 
   1   7   6     3746.94     3599.87     53.51 o 
   2   7   6     1079.01     1083.20     22.01 o 
   3   7   6     2354.11     2275.10     58.82 o 
   4   7   6      911.75      964.99     22.14 o 
   5   7   6      591.55      607.88     18.10 o 
   6   7   6      697.94      695.28     21.69 o 
   7   7   6     1417.51     1330.74     34.91 o 
   8   7   6      203.71      200.58     19.69 o 
   9   7   6       21.99      -19.74     49.50 o 
  10   7   6      374.89      346.57     61.02 o 
 -12   8   6      223.48      197.34     49.61 o 
 -11   8   6      154.64       90.52     23.75 o 
 -10   8   6      340.91      334.36     37.31 o 
  -9   8   6       57.03       73.64     32.24 o 
  -8   8   6     2375.13     2259.19     69.83 o 
  -7   8   6      340.13      311.39     31.40 o 
  -6   8   6      751.29      789.97     16.04 o 
  -5   8   6     4441.17     4495.10    212.33 o 
  -4   8   6     4990.21     5136.42     79.74 o 
  -3   8   6       14.63       31.03      7.44 o 
  -2   8   6     2700.03     2696.68    114.68 o 
  -1   8   6    19551.13    20374.96    623.52 o 
   0   8   6     4906.46     4560.15    151.54 o 
   1   8   6        4.50       13.90      6.94 o 
   2   8   6     2223.96     2370.35     40.11 o 
   3   8   6     1060.60      985.01     31.62 o 
   4   8   6       19.46       10.37      7.62 o 
   5   8   6      624.57      603.17     18.50 o 
   6   8   6     1685.36     1701.29     34.93 o 
   7   8   6        0.47      -12.40     12.40 o 
   8   8   6      342.71      335.61     63.60 o 
   9   8   6      175.22      110.03     41.67 o 
  10   8   6      112.92      140.98     66.57 o 
 -11   9   6        1.60       28.91     23.07 o 
 -10   9   6      503.87      504.57    110.09 o 
  -9   9   6     1444.72     1374.65     70.23 o 
  -8   9   6       25.32      -12.71     23.26 o 
  -7   9   6       53.93       40.32     21.28 o 
  -6   9   6     3687.07     3858.56    215.75 o 
  -5   9   6     2660.86     2763.68     80.43 o 
  -4   9   6     1925.40     1914.71     53.49 o 
  -3   9   6      944.73      946.79     29.19 o 
  -2   9   6     8095.96     8212.57    143.70 o 
  -1   9   6      446.62      423.67     13.65 o 
   0   9   6     1691.05     1611.08     29.50 o 
   1   9   6     1161.09      917.18     32.47 o 
   2   9   6      208.17      202.83      9.53 o 
   3   9   6     1823.72     1848.54     34.31 o 
   4   9   6      389.12      366.20     13.65 o 
   5   9   6       72.03       60.16      9.01 o 
   6   9   6      223.95      250.11     15.46 o 
   7   9   6     1140.99     1071.36     62.88 o 
   8   9   6      101.32      103.88     28.94 o 
   9   9   6       37.80        0.00      9.92 o 
  10   9   6      223.67      280.77     69.65 o 
 -11  10   6      339.15      315.54     35.57 o 
 -10  10   6      186.12      211.18     31.30 o 
  -9  10   6       61.15       98.75     29.67 o 
  -8  10   6     1643.54     1577.63     58.80 o 
  -7  10   6      716.48      668.11     33.44 o 
  -6  10   6       51.79       46.97     14.34 o 
  -5  10   6     4621.95     4864.25    126.52 o 
  -4  10   6     3662.97     3682.27    255.44 o 
  -3  10   6      708.34      756.48     21.43 o 
  -2  10   6      373.43      346.74     30.32 o 
  -1  10   6     8797.42     8766.62    327.42 o 
   0  10   6      580.19      560.22     15.74 o 
   1  10   6      225.87      232.07     19.89 o 
   2  10   6     4091.28     4074.96     65.48 o 
   3  10   6     1339.23     1366.14     27.86 o 
   4  10   6      540.93      539.80     16.56 o 
   5  10   6     1148.05     1210.52     29.58 o 
   6  10   6     1971.63     1932.46     40.09 o 
   7  10   6       31.24       49.24     19.44 o 
   8  10   6      289.35      239.68     61.17 o 
   9  10   6      393.38      402.64     65.68 o 
 -11  11   6       65.35       43.24     27.66 o 
 -10  11   6      237.26      262.13     57.35 o 
  -9  11   6      993.66     1009.17     48.82 o 
  -8  11   6       47.88       52.80     34.33 o 
  -7  11   6      584.67      518.96     32.30 o 
  -6  11   6      696.86      691.31     58.25 o 
  -5  11   6     1872.05     1885.99     97.02 o 
  -4  11   6     4102.80     4139.00    327.13 o 
  -3  11   6     1767.28     1827.67     38.10 o 
  -2  11   6     1454.16     1518.97     35.95 o 
  -1  11   6      124.43      125.04      8.51 o 
   0  11   6     1808.79     1739.02     36.70 o 
   1  11   6     5161.39     5096.26     87.69 o 
   2  11   6      479.44      488.38     18.76 o 
   3  11   6      340.48      359.11     12.99 o 
   4  11   6      962.35      944.98     36.58 o 
   5  11   6      194.33      205.84     13.71 o 
   6  11   6      228.08      238.79     15.79 o 
   7  11   6      904.55      903.08     28.76 o 
   8  11   6      162.53      144.75     54.57 o 
   9  11   6       62.73       74.51     43.45 o 
 -11  12   6      376.83      347.76     57.55 o 
 -10  12   6       71.43      123.17     35.62 o 
  -9  12   6       57.57       93.50     41.92 o 
  -8  12   6      231.99      269.87     29.48 o 
  -7  12   6     1623.77     1561.03    114.82 o 
  -6  12   6      172.25      138.30     14.34 o 
  -5  12   6     2262.57     2248.86    132.30 o 
  -4  12   6      426.89      393.82     58.20 o 
  -3  12   6     2310.45     2444.13     68.85 o 
  -2  12   6     1257.00     1211.45     24.24 o 
  -1  12   6     5356.57     5334.75    163.16 o 
   0  12   6     1428.98     1500.78     33.85 o 
   1  12   6      138.84      142.86     12.26 o 
   2  12   6      751.74      752.97     18.32 o 
   3  12   6      193.44      246.13     19.60 o 
   4  12   6       30.12       30.17     20.83 o 
   5  12   6      772.41      836.85     36.47 o 
   6  12   6     1028.85     1083.36     40.45 o 
   7  12   6        3.81       -2.21     15.07 o 
   8  12   6       33.18       21.71     22.02 o 
   9  12   6      569.17      754.52     79.58 o 
 -10  13   6       71.28       61.59     30.32 o 
  -9  13   6      660.05      666.75     41.67 o 
  -8  13   6      376.00      327.84     40.58 o 
  -7  13   6     1330.17     1256.32     53.59 o 
  -6  13   6       85.16       94.80     12.45 o 
  -5  13   6     2489.08     2313.94     87.07 o 
  -4  13   6     1699.63     1631.97     48.36 o 
  -3  13   6     3748.19     3925.34     94.85 o 
  -2  13   6     1226.14     1314.01     26.29 o 
  -1  13   6        3.02       -0.58      6.64 o 
   0  13   6     2495.74     2576.56     51.43 o 
   1  13   6     3538.55     3760.54     69.68 o 
   2  13   6        5.18        9.53     10.22 o 
   3  13   6     1310.33     1440.55     37.08 o 
   4  13   6      826.66      808.53     43.32 o 
   5  13   6      411.97      375.09     17.69 o 
   6  13   6      285.63      320.52     17.87 o 
   7  13   6      639.25      576.82     31.80 o 
   8  13   6      232.48      338.42     61.41 o 
   9  13   6       21.87       22.92     45.83 o 
 -10  14   6       40.92       21.68     30.02 o 
  -9  14   6       70.49       79.78     33.60 o 
  -8  14   6       32.34       37.13     19.53 o 
  -7  14   6      927.12      930.70     56.47 o 
  -6  14   6      135.05      102.13     15.43 o 
  -5  14   6     3227.22     3223.77    240.86 o 
  -4  14   6      454.04      446.73     21.33 o 
  -3  14   6      645.24      611.52     32.75 o 
  -2  14   6     1321.59     1400.99     29.48 o 
  -1  14   6     3694.79     3886.63     62.51 o 
   0  14   6      987.31     1002.91     65.22 o 
   1  14   6      125.64      123.20     22.77 o 
   2  14   6     1552.85     1528.59     67.42 o 
   3  14   6     2263.64     2408.24     77.02 o 
   4  14   6       10.28       14.56     25.84 o 
   5  14   6     1440.73     1466.46     42.19 o 
   6  14   6      589.28      580.13     24.59 o 
   7  14   6        0.44       26.68     23.41 o 
   8  14   6        0.67       37.70     40.58 o 
   9  14   6      393.81      423.07     73.82 o 
 -10  15   6        1.44       14.33     27.73 o 
  -9  15   6      419.17      440.30     47.13 o 
  -8  15   6       58.95       40.50     23.47 o 
  -7  15   6      820.11      843.32     46.51 o 
  -6  15   6        0.87       -2.32     10.37 o 
  -5  15   6      615.92      596.43     22.33 o 
  -4  15   6     2334.76     2367.77     55.22 o 
  -3  15   6     3812.27     4000.11     91.75 o 
  -2  15   6      525.82      520.76     52.74 o 
  -1  15   6      605.76      598.17     22.28 o 
   0  15   6      390.75      401.88     16.80 o 
   1  15   6     2912.85     2986.58     73.88 o 
   2  15   6      393.94      389.93     35.03 o 
   3  15   6     1395.15     1414.12     40.30 o 
   4  15   6      195.61      196.93     45.54 o 
   5  15   6      351.71      302.39     17.82 o 
   6  15   6       24.33       44.29     16.65 o 
   7  15   6      834.41      871.01     32.04 o 
   8  15   6       50.44       81.15     54.46 o 
   9  15   6        3.65      -14.78     46.43 o 
  -9  16   6       36.11       30.85     28.41 o 
  -8  16   6       92.66       88.05     35.07 o 
  -7  16   6      517.63      457.68     33.54 o 
  -6  16   6        2.56      -13.51     14.06 o 
  -5  16   6      855.98      845.15     72.99 o 
  -4  16   6       78.84       48.41     13.99 o 
  -3  16   6      265.72      215.50     24.01 o 
  -2  16   6      153.81      154.77     21.93 o 
  -1  16   6     2174.91     2236.52     50.09 o 
   0  16   6      105.17       87.61     13.02 o 
   1  16   6      666.86      658.89     26.33 o 
   2  16   6      209.41      265.86     17.76 o 
   3  16   6     1740.82     1806.36     77.25 o 
   4  16   6       22.85       11.99     16.26 o 
   5  16   6     1208.29     1183.34     34.84 o 
   6  16   6      528.08      519.68     30.76 o 
   7  16   6       44.12       86.66     17.15 o 
   8  16   6        4.48        3.97     58.23 o 
  -9  17   6      164.06      236.33     40.35 o 
  -8  17   6       24.68       37.70     26.19 o 
  -7  17   6      788.50      889.30     50.55 o 
  -6  17   6        1.69       -6.64     25.79 o 
  -5  17   6      412.15      363.91     34.23 o 
  -4  17   6      735.40      662.43     29.18 o 
  -3  17   6     3625.51     3644.52    121.84 o 
  -2  17   6       77.84       68.65     21.93 o 
  -1  17   6      855.74      884.40     58.06 o 
   0  17   6      393.29      400.87     19.26 o 
   1  17   6     3955.72     4071.32     89.33 o 
   2  17   6      106.61       91.05     14.53 o 
   3  17   6     1836.76     2028.66     55.64 o 
   4  17   6       17.02       20.60     20.90 o 
   5  17   6      392.57      352.24     25.55 o 
   6  17   6       57.86       46.26     15.87 o 
   7  17   6      656.85      620.35     37.96 o 
   8  17   6       21.54       24.80     43.55 o 
  -9  18   6        3.69        9.63     56.35 o 
  -8  18   6       19.30       -1.62     32.28 o 
  -7  18   6      478.46      494.23     58.64 o 
  -6  18   6        2.42       14.24     14.61 o 
  -5  18   6      719.92      742.52     31.11 o 
  -4  18   6       19.12        1.98     16.96 o 
  -3  18   6       40.32       15.77     16.77 o 
  -2  18   6       38.09       23.81     19.94 o 
  -1  18   6     2967.47     3056.47    128.95 o 
   0  18   6      278.71      334.96     21.93 o 
   1  18   6     1007.19     1000.82     33.18 o 
   2  18   6      202.28      207.46     35.47 o 
   3  18   6     1575.70     1654.95     46.17 o 
   4  18   6       11.29       48.04     22.77 o 
   5  18   6     1244.43     1150.92     98.86 o 
   6  18   6       36.19       36.36     18.30 o 
   7  18   6       96.12       76.28     23.01 o 
   8  18   6        4.37       87.50     62.50 o 
  -8  19   6       11.65        5.40     28.54 o 
  -7  19   6      533.77      564.42     44.89 o 
  -6  19   6       13.83       12.95     16.90 o 
  -5  19   6       18.06       24.79     19.94 o 
  -4  19   6       26.07       18.85     17.76 o 
  -3  19   6     1811.41     1868.98     62.65 o 
  -2  19   6      121.04      130.76     31.65 o 
  -1  19   6       16.31      -20.83     30.75 o 
   0  19   6        1.17       58.53     24.60 o 
   1  19   6     2607.51     2658.53    177.99 o 
   2  19   6       13.71       14.69     19.30 o 
   3  19   6      378.37      370.95     23.91 o 
   4  19   6      219.34      285.88     23.84 o 
   5  19   6      456.75      414.95     29.86 o 
   6  19   6        7.44      -16.56     16.82 o 
   7  19   6      272.89      285.41     31.15 o 
  -8  20   6       14.67       58.29     66.57 o 
  -7  20   6      501.59      481.69     37.56 o 
  -6  20   6        2.74       -2.99     36.66 o 
  -5  20   6      646.13      636.80     32.47 o 
  -4  20   6       23.99       13.79     22.72 o 
  -3  20   6      128.41      188.60     24.21 o 
  -2  20   6        6.27      -18.85     22.72 o 
  -1  20   6     1289.81     1403.28     84.97 o 
   0  20   6        7.57       12.90     24.90 o 
   1  20   6      595.65      508.76     44.06 o 
   2  20   6       15.10       26.69     18.85 o 
   3  20   6     1126.49     1230.29    114.39 o 
   4  20   6       17.02        5.77     19.18 o 
   5  20   6      959.59      899.90     41.09 o 
   6  20   6        0.02       14.52     21.19 o 
   7  20   6      140.24       83.44     30.46 o 
  -8  21   6        5.83       23.37     28.40 o 
  -7  21   6      254.48      221.49     37.61 o 
  -6  21   6       12.86        9.13     16.94 o 
  -5  21   6       43.65       46.70     15.62 o 
  -4  21   6       18.54       37.70     21.63 o 
  -3  21   6     1364.82     1446.06     62.34 o 
  -2  21   6        0.07      -24.90     24.90 o 
  -1  21   6       74.19       75.60     36.71 o 
   0  21   6      631.69      562.65     49.32 o 
   1  21   6     1482.24     1531.32     83.88 o 
   2  21   6       22.08        5.85     20.73 o 
   3  21   6       86.85       71.23     29.76 o 
   4  21   6       87.96       95.34     24.60 o 
   5  21   6      104.10      104.17     27.68 o 
   6  21   6        6.05       -1.69     37.75 o 
   7  21   6      214.73      209.94     36.51 o 
  -7  22   6      430.28      474.47     51.52 o 
  -6  22   6        0.16      -18.85     31.75 o 
  -5  22   6      134.87       76.09     19.74 o 
  -4  22   6       39.84       45.44     25.89 o 
  -3  22   6      119.56       72.32     25.70 o 
  -2  22   6       31.04       52.48     22.82 o 
  -1  22   6     1374.52     1379.75     86.56 o 
   0  22   6        0.48       50.69     35.91 o 
   1  22   6      414.41      364.35     44.45 o 
   2  22   6      230.52      189.50     36.41 o 
   3  22   6      717.91      789.60     46.04 o 
   4  22   6       20.22       67.56     26.88 o 
   5  22   6      391.48      314.53     35.72 o 
   6  22   6      132.00       97.60     43.40 o 
  -7  23   6      218.30      171.74     50.40 o 
  -6  23   6       19.49       26.72     19.84 o 
  -5  23   6       91.98       84.63     28.97 o 
  -4  23   6       31.61        3.97     28.67 o 
  -3  23   6      942.88      875.03     48.43 o 
  -2  23   6        4.97        4.96     19.84 o 
  -1  23   6        0.07        7.84     20.63 o 
   0  23   6       83.47       93.45     47.52 o 
   1  23   6      444.54      445.41     42.57 o 
   2  23   6        0.54        1.98     29.86 o 
   3  23   6       97.68      153.97     50.80 o 
   4  23   6      114.82      168.36     32.74 o 
   5  23   6       13.38       21.73     36.71 o 
   6  23   6        0.26      -30.75     35.61 o 
  -6  24   6       15.10       12.69     23.68 o 
  -5  24   6      150.70      122.23     27.88 o 
  -4  24   6      102.66      113.30     24.80 o 
  -3  24   6       16.46        9.92     30.75 o 
  -2  24   6        4.77       26.69     22.82 o 
  -1  24   6      340.31      287.14     34.13 o 
   0  24   6        9.52      -18.85     24.90 o 
   1  24   6      110.44      115.38     48.71 o 
   2  24   6      269.06      259.05     43.56 o 
   3  24   6      460.51      540.37     67.37 o 
   4  24   6        0.03       -2.98     33.83 o 
   5  24   6      226.67      245.06     61.12 o 
  -5  25   6       86.45      105.46     33.04 o 
  -4  25   6       34.71       60.52     26.98 o 
  -3  25   6      464.16      400.07     37.80 o 
  -2  25   6      140.16       95.94     25.89 o 
  -1  25   6       10.65       25.69     25.89 o 
   0  25   6      230.46      251.01     35.92 o 
   1  25   6      288.13      340.71     37.21 o 
   2  25   6       10.77      -45.54     45.54 o 
   3  25   6       76.49      104.17     55.26 o 
   4  25   6       53.72      104.17     45.64 o 
  -5  26   6       99.03       56.65     25.60 o 
  -4  26   6       69.64       60.52     26.98 o 
  -3  26   6       22.78       14.78     25.69 o 
  -2  26   6        1.25        0.99     23.11 o 
  -1  26   6      159.23      156.36     28.37 o 
   0  26   6       28.78       12.00     26.88 o 
   1  26   6       35.87        7.84     24.70 o 
   2  26   6      225.27      201.80     43.85 o 
   3  26   6       98.43       80.56     37.90 o 
  -5  27   6      107.55       23.81     61.51 o 
  -4  27   6       25.65       42.46     36.51 o 
  -3  27   6      204.59      180.87     34.72 o 
  -2  27   6      192.73      217.28     37.11 o 
  -1  27   6        0.32       25.69     28.77 o 
   0  27   6       56.43      -38.59     38.59 o 
   1  27   6      215.10      181.76     39.09 o 
 -11   0   7        5.79       13.79     33.73 o 
  -9   0   7      545.96      486.23     23.62 o 
  -7   0   7      548.28      565.64     22.53 o 
  -5   0   7      358.28      407.74     10.22 o 
  -3   0   7     6702.20     5901.97     92.20 o 
  -1   0   7      388.24      402.73     11.41 o 
   1   0   7    16973.83    16433.53    309.26 o 
   3   0   7      916.25      892.15     28.19 o 
   5   0   7     1840.53     1688.65     49.26 o 
   7   0   7      247.04      291.50     23.61 o 
   9   0   7        0.29      -12.90     50.69 o 
 -12   1   7        5.12      -20.35     38.14 o 
 -11   1   7      657.99      718.28     86.88 o 
 -10   1   7       35.39       28.39     14.99 o 
  -9   1   7     2118.11     2168.97     40.41 o 
  -8   1   7       16.05       11.08      8.35 o 
  -7   1   7     1632.59     1614.14     30.44 o 
  -6   1   7      205.20      177.66     16.67 o 
  -5   1   7    20056.08    20489.02    243.91 o 
  -4   1   7     1015.42     1082.14     14.67 o 
  -3   1   7      168.85      244.31      5.90 o 
  -2   1   7      302.82      327.52      7.26 o 
  -1   1   7    40800.56    41453.32    531.82 o 
   0   1   7       11.60       17.86      2.66 o 
   1   1   7     7460.11     6973.19    158.81 o 
   2   1   7      862.33      790.70     20.29 o 
   3   1   7     5330.57     4982.34     69.11 o 
   4   1   7        0.10       -5.53      5.53 o 
   5   1   7    11354.31    11364.67    149.55 o 
   6   1   7      268.99      278.69     12.85 o 
   7   1   7      153.56      170.46     15.99 o 
   8   1   7       33.50       55.58     22.97 o 
   9   1   7     1198.53     1374.39    136.32 o 
  10   1   7        1.53       59.40     45.28 o 
 -12   2   7       43.84        7.04     42.86 o 
 -11   2   7        9.63       31.43     20.34 o 
 -10   2   7        6.75       20.43     14.42 o 
  -9   2   7      168.64      195.10     14.31 o 
  -8   2   7       17.79       21.23      9.75 o 
  -7   2   7     1316.61     1325.54     25.97 o 
  -6   2   7        0.54       -1.66      7.47 o 
  -5   2   7      145.00      187.78      4.88 o 
  -4   2   7     1044.59      967.24     13.87 o 
  -3   2   7    11807.64    11345.25    128.46 o 
  -2   2   7       67.19       57.87      4.56 o 
  -1   2   7     1168.21     1185.93     39.88 o 
   0   2   7       33.01       16.88      5.90 o 
   1   2   7    17189.27    16881.53    227.22 o 
   2   2   7     1467.79     1732.37     87.25 o 
   3   2   7     1046.14     1030.12     25.27 o 
   4   2   7     1230.33     1257.04     46.61 o 
   5   2   7      244.66      283.13     20.94 o 
   6   2   7      461.30      454.36     15.83 o 
   7   2   7     2470.99     2476.31     48.77 o 
   8   2   7        6.07        6.36     29.66 o 
   9   2   7       19.19       36.07     27.88 o 
  10   2   7        0.62      -17.46     29.10 o 
 -12   3   7        7.93       -3.97     40.48 o 
 -11   3   7      864.09      866.01     43.66 o 
 -10   3   7       30.57        7.97     14.70 o 
  -9   3   7      734.84      752.52     24.31 o 
  -8   3   7      324.36      315.86     20.19 o 
  -7   3   7     7064.60     6861.79     99.81 o 
  -6   3   7     1356.80     1315.86     24.68 o 
  -5   3   7     4413.07     4408.79     47.38 o 
  -4   3   7      394.03      384.00      7.86 o 
  -3   3   7      126.87      118.76      4.88 o 
  -2   3   7     5584.18     5627.31     76.20 o 
  -1   3   7    23357.30    22801.52    276.55 o 
   0   3   7     2330.66     2588.73     37.28 o 
   1   3   7     4216.06     3729.43    119.69 o 
   2   3   7     5651.76     5396.19    134.32 o 
   3   3   7     7275.79     7587.80    120.85 o 
   4   3   7      190.12      199.55      7.85 o 
   5   3   7     4281.95     4334.85     62.68 o 
   6   3   7       75.77       65.84      9.15 o 
   7   3   7      101.20      104.53     14.53 o 
   8   3   7       42.43       40.69     12.70 o 
   9   3   7      718.35      696.99     47.36 o 
  10   3   7       21.99       -3.05      9.68 o 
 -11   4   7       18.79       73.68     33.86 o 
 -10   4   7        0.15       -1.31     15.19 o 
  -9   4   7      688.48      655.41     20.87 o 
  -8   4   7      175.44      185.77     17.96 o 
  -7   4   7     4385.15     4370.55     64.86 o 
  -6   4   7      264.04      288.55      5.83 o 
  -5   4   7      270.40      269.40     12.90 o 
  -4   4   7     1954.26     1777.24     22.55 o 
  -3   4   7    13541.20    13113.19    168.33 o 
  -2   4   7      724.02      678.29     12.26 o 
  -1   4   7     4580.42     4653.09     90.11 o 
   0   4   7     4726.30     4773.60     69.36 o 
   1   4   7     7099.93     6845.43    172.56 o 
   2   4   7     2479.84     2464.55     59.39 o 
   3   4   7     3519.27     3664.72     97.36 o 
   4   4   7     1091.55     1072.86     39.31 o 
   5   4   7       99.85      102.50      9.91 o 
   6   4   7      536.33      553.90     17.81 o 
   7   4   7     2986.94     3058.60     85.38 o 
   8   4   7      111.32      118.84     19.74 o 
   9   4   7       37.50       11.30     28.82 o 
  10   4   7        9.38       12.32     47.14 o 
 -12   5   7       54.22       49.80     38.69 o 
 -11   5   7      878.61      927.43     99.04 o 
 -10   5   7       39.73       45.28     18.45 o 
  -9   5   7      241.50      237.85     20.53 o 
  -8   5   7      583.63      562.20     39.94 o 
  -7   5   7     3508.60     3473.63     55.17 o 
  -6   5   7       40.93       37.81      3.60 o 
  -5   5   7     1020.46     1008.47     16.80 o 
  -4   5   7     3162.29     3255.59     50.26 o 
  -3   5   7       41.85       74.10      8.53 o 
  -2   5   7     3299.20     3070.57     50.59 o 
  -1   5   7     8536.37     8568.56    163.12 o 
   0   5   7     3049.60     3035.84     47.86 o 
   1   5   7     5408.54     5144.71     75.18 o 
   2   5   7     4783.74     4457.82     68.53 o 
   3   5   7      876.57      930.30     22.04 o 
   4   5   7      305.27      284.94     11.51 o 
   5   5   7     2152.99     2065.56     57.26 o 
   6   5   7      207.08      216.75     13.01 o 
   7   5   7        1.09       -6.05     10.22 o 
   8   5   7       82.31       46.25     16.72 o 
   9   5   7      560.27      548.82     73.23 o 
  10   5   7        0.06      -20.83     66.47 o 
 -12   6   7        2.00      -32.84     42.66 o 
 -11   6   7       40.33       69.44     57.09 o 
 -10   6   7        0.40       -3.64     17.95 o 
  -9   6   7     1282.75     1350.88     43.72 o 
  -8   6   7      116.09      110.31     14.63 o 
  -7   6   7     4055.63     3960.15     68.35 o 
  -6   6   7       55.96       66.39      5.23 o 
  -5   6   7     1761.68     1861.80     48.86 o 
  -4   6   7     2893.24     2862.22     38.86 o 
  -3   6   7     8076.25     7997.85     97.75 o 
  -2   6   7     1807.95     1636.13     48.29 o 
  -1   6   7      100.66      123.99      6.77 o 
   0   6   7     6628.09     6506.75     93.71 o 
   1   6   7     3553.19     3434.30     52.27 o 
   2   6   7     1478.43     1507.39     27.70 o 
   3   6   7     2383.26     2353.19     39.97 o 
   4   6   7     1229.25     1271.37     26.86 o 
   5   6   7        5.93       12.69      6.88 o 
   6   6   7      145.06      148.76     11.97 o 
   7   6   7     2269.40     2263.51     58.22 o 
   8   6   7       14.50      -10.44     31.20 o 
   9   6   7      119.86      197.33     46.93 o 
  10   6   7      115.52      264.20     80.86 o 
 -12   7   7      108.00       80.56     65.58 o 
 -11   7   7      469.09      440.03     30.47 o 
 -10   7   7      240.80      278.67     26.61 o 
  -9   7   7      194.73      176.75     20.99 o 
  -8   7   7     1285.35     1260.16     50.33 o 
  -7   7   7     2083.06     2046.76     87.79 o 
  -6   7   7      469.78      488.61     11.34 o 
  -5   7   7      440.49      459.67     18.26 o 
  -4   7   7     2813.04     2706.17     40.54 o 
  -3   7   7     1738.27     1827.21     70.03 o 
  -2   7   7     3913.32     4013.86     57.47 o 
  -1   7   7     3580.06     3641.68     55.60 o 
   0   7   7      180.76      181.82      8.36 o 
   1   7   7     1360.80     1302.18     34.11 o 
   2   7   7     8001.26     8042.95    114.11 o 
   3   7   7     2032.01     2027.23     37.09 o 
   4   7   7      259.73      248.09     13.34 o 
   5   7   7     2779.95     2741.40     66.02 o 
   6   7   7     1234.74     1315.68     32.87 o 
   7   7   7       10.22        8.02     15.19 o 
   8   7   7      129.21      103.15     17.14 o 
   9   7   7      466.16      565.57     70.45 o 
  10   7   7        0.06       81.15     46.53 o 
 -12   8   7       84.03       67.56     56.45 o 
 -11   8   7       67.29       99.94     28.06 o 
 -10   8   7       65.67       84.34     22.35 o 
  -9   8   7     1299.07     1363.88     44.31 o 
  -8   8   7       17.75       42.70     35.27 o 
  -7   8   7     1278.20     1310.12     77.38 o 
  -6   8   7      570.97      558.95     27.04 o 
  -5   8   7     1852.04     1755.04     32.27 o 
  -4   8   7      963.37      963.19     19.37 o 
  -3   8   7     4173.95     3812.69     74.22 o 
  -2   8   7     3659.29     3434.32     99.47 o 
  -1   8   7     1206.85     1193.42     45.92 o 
   0   8   7      631.72      672.47     16.73 o 
   1   8   7     5671.23     5753.52     82.90 o 
   2   8   7        7.37        7.85      7.89 o 
   3   8   7     1311.54     1320.03     27.45 o 
   4   8   7        8.75       21.03      7.97 o 
   5   8   7      121.29      119.19     12.90 o 
   6   8   7      754.27      742.83     27.49 o 
   7   8   7     1624.05     1622.92     73.17 o 
   8   8   7       27.30       -0.28     19.95 o 
   9   8   7      142.17      222.93     63.00 o 
 -11   9   7      184.21      148.16     29.04 o 
 -10   9   7      537.38      520.40     30.87 o 
  -9   9   7      199.95      166.46     25.95 o 
  -8   9   7     1588.15     1594.75     63.00 o 
  -7   9   7      797.99      759.97     77.61 o 
  -6   9   7       54.74       58.63     20.98 o 
  -5   9   7     1442.55     1464.61     57.39 o 
  -4   9   7     1386.79     1397.92     28.20 o 
  -3   9   7       78.46       76.71     18.55 o 
  -2   9   7     2745.76     2794.13     58.76 o 
  -1   9   7     1544.98     1549.51     32.23 o 
   0   9   7        1.90       14.03      6.45 o 
   1   9   7      380.59      393.50     19.30 o 
   2   9   7     6285.47     6451.38    167.34 o 
   3   9   7        4.93        6.67      5.65 o 
   4   9   7      722.33      781.91     23.77 o 
   5   9   7     1234.58     1209.15     28.97 o 
   6   9   7     1703.15     1697.92     55.95 o 
   7   9   7       13.96       18.01     21.22 o 
   8   9   7      331.86      286.29     42.81 o 
   9   9   7      430.81      476.46     56.36 o 
 -11  10   7       73.37       24.41     38.79 o 
 -10  10   7      235.35      216.10     29.30 o 
  -9  10   7     1134.75     1176.48     51.85 o 
  -8  10   7      104.80       55.00     17.92 o 
  -7  10   7      467.04      527.30     47.73 o 
  -6  10   7      553.07      545.28     16.94 o 
  -5  10   7      631.88      661.63     23.05 o 
  -4  10   7      378.74      336.34     13.31 o 
  -3  10   7     3713.95     3741.99     64.80 o 
  -2  10   7     3306.36     3284.63    113.89 o 
  -1  10   7      427.09      366.87     12.42 o 
   0  10   7      369.17      368.60     11.52 o 
   1  10   7     4852.05     5014.21    100.52 o 
   2  10   7       68.15       76.68     15.92 o 
   3  10   7     3516.39     3614.07     73.96 o 
   4  10   7      731.18      822.74     23.02 o 
   5  10   7       70.55       69.05     12.35 o 
   6  10   7      436.55      419.69     19.77 o 
   7  10   7      972.74      943.16     36.11 o 
   8  10   7       37.08       35.14     17.57 o 
   9  10   7        3.03      -29.66     61.41 o 
 -11  11   7       81.67       77.76     44.54 o 
 -10  11   7      357.68      340.54     29.82 o 
  -9  11   7      247.77      180.70     54.17 o 
  -8  11   7     2406.58     2332.62     78.53 o 
  -7  11   7      132.56       92.27     37.50 o 
  -6  11   7      230.92      232.68     13.02 o 
  -5  11   7      763.32      809.08     30.12 o 
  -4  11   7     2714.15     2824.18     63.59 o 
  -3  11   7      395.09      419.26     26.35 o 
  -2  11   7     1251.04     1213.66     36.39 o 
  -1  11   7     3824.40     3919.52     70.20 o 
   0  11   7      328.97      328.99     13.10 o 
   1  11   7       32.39       47.38     20.88 o 
   2  11   7     4473.70     4449.79     79.97 o 
   3  11   7      435.88      370.21     32.99 o 
   4  11   7      119.32      129.51     12.91 o 
   5  11   7      700.81      685.06     23.82 o 
   6  11   7     1035.78     1045.40     29.50 o 
   7  11   7        2.98      -15.03     15.03 o 
   8  11   7      567.58      550.45     31.13 o 
   9  11   7      273.32      321.26     58.74 o 
 -11  12   7       54.71       39.84     41.96 o 
 -10  12   7      299.34      253.62     65.14 o 
  -9  12   7      313.73      310.11     35.92 o 
  -8  12   7       93.23      135.32     56.25 o 
  -7  12   7      210.91      232.46     31.65 o 
  -6  12   7     2072.66     2023.85     46.66 o 
  -5  12   7      439.00      440.55     50.01 o 
  -4  12   7     1323.53     1292.05    131.99 o 
  -3  12   7     1640.40     1704.66     39.97 o 
  -2  12   7     1475.45     1477.38     36.07 o 
  -1  12   7     2535.03     2523.74    108.70 o 
   0  12   7     2610.99     2591.02     70.35 o 
   1  12   7     4116.49     4119.39     80.95 o 
   2  12   7       40.58       34.29     13.79 o 
   3  12   7     1101.11     1098.49     30.08 o 
   4  12   7      541.80      621.95     34.88 o 
   5  12   7      142.78      141.57     14.36 o 
   6  12   7      827.91      877.14     30.83 o 
   7  12   7      738.30      733.99     35.19 o 
   8  12   7      197.34      171.01     32.44 o 
   9  12   7       20.91       -2.98     64.68 o 
 -11  13   7       12.17       69.64     50.50 o 
 -10  13   7       63.64        9.26     28.54 o 
  -9  13   7      217.88      207.08     28.77 o 
  -8  13   7     1328.01     1254.50    102.88 o 
  -7  13   7        0.12       -8.93     19.74 o 
  -6  13   7       16.18       23.55     17.86 o 
  -5  13   7     1458.03     1446.94     81.41 o 
  -4  13   7     2693.06     2782.63    103.62 o 
  -3  13   7      663.84      706.22     23.05 o 
  -2  13   7     1572.41     1635.40     62.71 o 
  -1  13   7     2888.83     2991.09     57.17 o 
   0  13   7       38.87       39.18     10.48 o 
   1  13   7      204.45      201.60     14.90 o 
   2  13   7     2723.03     2751.81     50.24 o 
   3  13   7     1155.89     1119.41     48.19 o 
   4  13   7      486.78      462.23     23.96 o 
   5  13   7       65.98       95.57     18.75 o 
   6  13   7      444.67      447.10     20.69 o 
   7  13   7       45.43       34.05     27.88 o 
   8  13   7      320.10      364.33     62.51 o 
   9  13   7       78.71      110.02     44.94 o 
 -10  14   7      554.59      464.05     43.37 o 
  -9  14   7      158.59      148.45     29.30 o 
  -8  14   7       33.90       30.39     27.36 o 
  -7  14   7      169.11      221.94     35.62 o 
  -6  14   7     1985.68     1923.06    120.00 o 
  -5  14   7        0.72       19.06     11.46 o 
  -4  14   7      584.98      553.73     37.26 o 
  -3  14   7     1947.53     2001.86     49.04 o 
  -2  14   7     2944.59     3095.33     63.88 o 
  -1  14   7      350.62      357.23     16.52 o 
   0  14   7     3353.85     3423.59    100.98 o 
   1  14   7      504.05      509.42     20.22 o 
   2  14   7        7.94        8.23     19.79 o 
   3  14   7      372.64      394.09     19.78 o 
   4  14   7     3429.79     3669.29    148.30 o 
   5  14   7      207.75      226.46     27.78 o 
   6  14   7      425.60      382.94     40.43 o 
   7  14   7      140.44      107.15     29.76 o 
   8  14   7      212.88      261.13     50.90 o 
 -10  15   7        3.96        6.48     34.18 o 
  -9  15   7      114.66      125.13     28.62 o 
  -8  15   7      543.25      528.57     42.71 o 
  -7  15   7      202.97      163.50     43.46 o 
  -6  15   7       64.51       83.26     15.38 o 
  -5  15   7      433.53      422.52     61.57 o 
  -4  15   7     1995.45     2053.41     59.98 o 
  -3  15   7      389.97      345.40     29.27 o 
  -2  15   7     1111.96     1127.87     38.11 o 
  -1  15   7     1801.29     1801.30     54.72 o 
   0  15   7      228.24      221.35     13.86 o 
   1  15   7       38.61       16.94     18.35 o 
   2  15   7     4287.87     4423.12     87.13 o 
   3  15   7      367.17      407.54     23.07 o 
   4  15   7      104.99      100.30     14.59 o 
   5  15   7        1.03      -12.50     13.77 o 
   6  15   7      494.13      486.93     29.22 o 
   7  15   7       15.39       -1.99     17.23 o 
   8  15   7      222.12      195.55     57.25 o 
  -9  16   7       50.42       75.03     32.42 o 
  -8  16   7        1.44       13.34     35.22 o 
  -7  16   7       68.76       74.51     37.50 o 
  -6  16   7     2025.55     1955.50     52.06 o 
  -5  16   7        6.51      -12.81     20.73 o 
  -4  16   7     1219.72     1151.36     40.60 o 
  -3  16   7        9.36      -17.96     17.96 o 
  -2  16   7     1359.86     1368.07     53.08 o 
  -1  16   7      125.03       89.98     17.01 o 
   0  16   7     4243.25     4364.57    103.70 o 
   1  16   7     1744.91     1780.44     46.32 o 
   2  16   7       19.80       26.23     10.89 o 
   3  16   7      173.42      192.06     49.16 o 
   4  16   7     3410.44     3577.63    211.13 o 
   5  16   7      187.66      202.23     47.52 o 
   6  16   7      337.43      318.99     23.50 o 
   7  16   7        3.96       -0.36     18.69 o 
   8  16   7      327.30      348.85     71.73 o 
  -9  17   7        0.80       24.99     51.54 o 
  -8  17   7      479.17      456.90     60.38 o 
  -7  17   7       58.09       83.43     30.46 o 
  -6  17   7      244.19      255.64     23.71 o 
  -5  17   7      105.80      128.97     16.47 o 
  -4  17   7     1627.16     1519.19     49.14 o 
  -3  17   7        3.14       34.72     18.95 o 
  -2  17   7     1176.35     1151.35     62.04 o 
  -1  17   7      659.53      682.68     91.15 o 
   0  17   7      183.23      168.26     18.01 o 
   1  17   7       57.74       50.78     23.81 o 
   2  17   7     2017.49     2139.59     56.52 o 
   3  17   7       32.47       59.88     15.73 o 
   4  17   7        8.89      -18.39     27.73 o 
   5  17   7        4.30        5.29     17.64 o 
   6  17   7      528.99      596.72     33.23 o 
   7  17   7        4.00        4.18     22.61 o 
   8  17   7      159.08       87.50     51.89 o 
  -9  18   7        6.98       62.83     27.63 o 
  -8  18   7        6.79        3.52     23.92 o 
  -7  18   7        0.06      -22.92     41.67 o 
  -6  18   7     1399.03     1422.17     45.68 o 
  -5  18   7        7.08       17.02     33.78 o 
  -4  18   7     1384.29     1422.30     49.93 o 
  -3  18   7        0.65       -3.97     24.70 o 
  -2  18   7     1112.75     1151.29     59.85 o 
  -1  18   7      526.81      507.27     41.18 o 
   0  18   7     4211.42     4098.86    112.70 o 
   1  18   7       34.14       40.28     32.34 o 
   2  18   7        1.16      -14.39     15.87 o 
   3  18   7        5.88       33.14     21.87 o 
   4  18   7     2144.50     2296.12     62.55 o 
   5  18   7       47.47       26.13     13.97 o 
   6  18   7       79.51      103.48     42.76 o 
   7  18   7        0.10       21.40     30.17 o 
   8  18   7      302.63      322.35     61.12 o 
  -8  19   7      401.57      380.89     41.26 o 
  -7  19   7       23.24       21.48     23.50 o 
  -6  19   7      456.28      478.59     45.05 o 
  -5  19   7       32.03       14.14     26.29 o 
  -4  19   7      904.98      918.41     41.98 o 
  -3  19   7       61.92       97.22     26.69 o 
  -2  19   7      992.62     1048.88     61.24 o 
  -1  19   7        0.62        0.99     26.09 o 
   0  19   7      567.06      574.34     35.15 o 
   1  19   7        7.04       21.09     27.83 o 
   2  19   7     1618.85     1623.01     89.00 o 
   3  19   7       27.48       13.89     18.30 o 
   4  19   7       14.60       36.24     20.93 o 
   5  19   7       10.54        6.70     25.79 o 
   6  19   7      222.91      203.03     28.28 o 
   7  19   7        0.45       -4.17     22.33 o 
  -8  20   7       15.09       26.03     29.90 o 
  -7  20   7        1.36      -51.69     51.69 o 
  -6  20   7      663.55      653.25     34.23 o 
  -5  20   7       12.14       -0.31     19.69 o 
  -4  20   7      382.83      386.37     29.77 o 
  -3  20   7       89.89      113.30     24.11 o 
  -2  20   7     1210.17     1104.75     67.00 o 
  -1  20   7        9.50       -4.96     23.91 o 
   0  20   7     1778.92     1885.29    103.95 o 
   1  20   7       40.48       23.84     20.37 o 
   2  20   7        8.79        4.93     15.27 o 
   3  20   7      117.36       65.15     21.12 o 
   4  20   7     1153.53     1253.91     77.42 o 
   5  20   7       20.35       25.73     37.75 o 
   6  20   7       56.57       42.79     54.51 o 
   7  20   7       10.54       30.80     30.84 o 
  -7  21   7       13.56       11.83     30.46 o 
  -6  21   7      155.41      134.05     27.24 o 
  -5  21   7       91.15       68.02     20.89 o 
  -4  21   7      848.33      793.13     44.36 o 
  -3  21   7        1.38      -22.82     22.82 o 
  -2  21   7     1046.49     1016.42     64.31 o 
  -1  21   7       48.23       64.48     27.88 o 
   0  21   7      353.27      448.08     51.99 o 
   1  21   7       33.99       71.23     28.67 o 
   2  21   7      694.26      638.27     58.85 o 
   3  21   7        8.18       13.77     20.27 o 
   4  21   7        1.28       27.49     20.89 o 
   5  21   7       30.88       45.00     21.05 o 
   6  21   7      329.76      275.77     27.82 o 
   7  21   7        1.02      -15.77     32.54 o 
  -7  22   7        1.56       10.90     27.39 o 
  -6  22   7      492.99      443.11     40.76 o 
  -5  22   7       16.51       16.78     18.81 o 
  -4  22   7      180.78      111.32     28.57 o 
  -3  22   7      171.39      227.59     27.58 o 
  -2  22   7      229.44      238.22     29.17 o 
  -1  22   7       24.75      -25.79     25.79 o 
   0  22   7      853.27      810.99     66.39 o 
   1  22   7      176.98      188.60     34.63 o 
   2  22   7        0.36       -7.04     28.87 o 
   3  22   7       61.45      118.06     47.92 o 
   4  22   7      387.39      460.18     35.12 o 
   5  22   7       26.56       23.81     28.87 o 
   6  22   7      139.03      162.71     37.01 o 
  -6  23   7       22.30       68.81     25.57 o 
  -5  23   7       73.42       69.67     20.27 o 
  -4  23   7      314.45      256.08     31.25 o 
  -3  23   7       12.20       67.56     28.97 o 
  -2  23   7      415.95      391.33     31.16 o 
  -1  23   7      148.12      161.91     48.91 o 
   0  23   7       92.78       24.80     49.51 o 
   1  23   7       73.17       47.62     48.71 o 
   2  23   7      575.58      521.54     53.29 o 
   3  23   7       33.79       21.73     50.50 o 
   4  23   7        4.74       29.66     36.71 o 
   5  23   7       96.86      232.45     63.39 o 
   6  23   7      230.41      147.83     50.60 o 
  -5  24   7       30.60       15.39     21.27 o 
  -4  24   7       95.70       90.48     33.53 o 
  -3  24   7      164.71      162.71     30.56 o 
  -2  24   7      384.18      412.76     39.69 o 
  -1  24   7        0.56      -32.04     32.04 o 
   0  24   7      174.25      155.56     40.88 o 
   1  24   7      100.67      161.91     54.47 o 
   2  24   7       39.38       82.24     49.70 o 
   3  24   7       71.48       -7.04     50.79 o 
   4  24   7      258.54      283.95     46.73 o 
   5  24   7       28.31       20.83     52.68 o 
  -5  25   7       49.41       49.03     32.29 o 
  -4  25   7      181.24      188.60     38.10 o 
  -3  25   7       12.58       24.80     21.92 o 
  -2  25   7      102.27      118.06     41.77 o 
  -1  25   7       95.32       89.29     29.76 o 
   0  25   7       93.68       51.59     27.58 o 
   1  25   7       15.93      -25.69     52.38 o 
   2  25   7      395.19      477.84     67.47 o 
   3  25   7       83.50       45.44     51.39 o 
   4  25   7       19.93       44.54     43.75 o 
  -5  26   7       30.27       33.63     28.87 o 
  -4  26   7       37.09       46.73     27.98 o 
  -3  26   7      210.01      185.13     30.86 o 
  -2  26   7       42.63       41.67     29.66 o 
  -1  26   7       20.06       26.69     28.67 o 
   0  26   7      138.80      138.00     31.85 o 
   1  26   7       47.32       37.70     27.88 o 
   2  26   7        1.27       43.75     60.42 o 
  -4  27   7      211.42      214.50     37.80 o 
  -3  27   7        9.13      -26.69     26.69 o 
  -2  27   7      117.53       70.24     36.41 o 
  -1  27   7       65.72       38.49     30.46 o 
   0  27   7       12.95       32.84     37.90 o 
 -10   0   8      144.49      215.49     31.45 o 
  -8   0   8     2707.28     2840.48     67.15 o 
  -6   0   8     4066.32     3969.70    103.32 o 
  -4   0   8    20450.55    20276.97    298.18 o 
  -2   0   8    22090.97    22157.85    359.64 o 
   0   0   8     7727.28     7574.73    154.00 o 
   2   0   8     4229.47     3905.40     86.78 o 
   4   0   8      402.80      378.96     23.32 o 
   6   0   8      725.05      740.83     34.34 o 
   8   0   8     1774.61     1830.90     70.09 o 
  10   0   8       52.60       62.50     45.83 o 
 -11   1   8       11.97      -25.93     51.54 o 
 -10   1   8     1945.29     2037.94     73.72 o 
  -9   1   8       21.52       11.45      9.78 o 
  -8   1   8       30.80       42.50      9.27 o 
  -7   1   8        6.30        3.86      7.67 o 
  -6   1   8     6422.82     6519.60    155.24 o 
  -5   1   8       80.84       70.24      3.37 o 
  -4   1   8     5139.54     4870.32     54.43 o 
  -3   1   8      229.64      221.52      7.30 o 
  -2   1   8       60.04       91.39      5.54 o 
  -1   1   8     3446.59     3389.20     44.03 o 
   0   1   8    19929.73    19343.59    273.96 o 
   1   1   8     4158.25     4458.67    205.70 o 
   2   1   8      779.57      864.31     22.23 o 
   3   1   8       12.40       26.84     20.88 o 
   4   1   8     5557.58     5473.74    130.79 o 
   5   1   8        5.77       -2.98     10.59 o 
   6   1   8       66.60       31.39     19.44 o 
   7   1   8      127.10      115.41     15.99 o 
   8   1   8      305.29      259.06     22.41 o 
   9   1   8       15.20       -7.40     29.03 o 
  10   1   8      202.21      175.47     41.07 o 
 -11   2   8       50.03       42.69     30.42 o 
 -10   2   8       31.94       80.13     18.60 o 
  -9   2   8      276.19      296.30     18.22 o 
  -8   2   8     2942.93     2829.01     47.42 o 
  -7   2   8       41.46       47.55      8.75 o 
  -6   2   8     3707.11     3610.87     59.17 o 
  -5   2   8     2986.96     2889.51     33.52 o 
  -4   2   8    17075.93    17118.44    193.21 o 
  -3   2   8       75.50       50.70      5.68 o 
  -2   2   8    11606.59    11205.29    141.20 o 
  -1   2   8      399.47      398.23      9.53 o 
   0   2   8    11838.28    12073.97    417.76 o 
   1   2   8        0.13        8.31      5.53 o 
   2   2   8    11004.16    10940.99    188.90 o 
   3   2   8      303.98      265.37     23.86 o 
   4   2   8      389.56      402.75     17.56 o 
   5   2   8      206.09      193.37     10.47 o 
   6   2   8      410.23      380.54     27.09 o 
   7   2   8      121.41       88.44     15.87 o 
   8   2   8     1498.17     1510.75     42.41 o 
   9   2   8       21.44       64.88     32.44 o 
  10   2   8       42.69       67.47     40.48 o 
 -11   3   8       64.86       39.24     29.37 o 
 -10   3   8      987.07     1070.42     43.37 o 
  -9   3   8        4.45       17.69     11.73 o 
  -8   3   8        7.54       26.16      8.76 o 
  -7   3   8      114.71      115.73      9.08 o 
  -6   3   8     2766.64     2771.97     43.07 o 
  -5   3   8       22.70       20.32      3.44 o 
  -4   3   8     6190.92     6233.39     75.72 o 
  -3   3   8      421.15      312.90      8.70 o 
  -2   3   8      208.91      185.18      6.79 o 
  -1   3   8     3066.83     3121.89     40.60 o 
   0   3   8    26064.54    25991.84    372.26 o 
   1   3   8     1374.99     1355.39     21.76 o 
   2   3   8      780.44      753.87     34.29 o 
   3   3   8     1420.21     1475.71     45.83 o 
   4   3   8     4346.56     4581.55     70.90 o 
   5   3   8      994.25     1021.33     46.11 o 
   6   3   8     1907.67     1924.22     40.03 o 
   7   3   8        8.14       -1.65     12.59 o 
   8   3   8      195.06      240.71     20.99 o 
   9   3   8        5.53       29.90     29.12 o 
  10   3   8      365.99      398.43     50.54 o 
 -11   4   8        1.20      -15.22     16.70 o 
 -10   4   8       84.80       85.37     18.24 o 
  -9   4   8      304.45      339.38     18.23 o 
  -8   4   8     2214.03     2047.03     40.44 o 
  -7   4   8      284.32      278.18     13.10 o 
  -6   4   8      333.79      342.63     11.71 o 
  -5   4   8     5145.92     5115.78    119.33 o 
  -4   4   8     6985.88     6710.97     80.22 o 
  -3   4   8     3227.63     3112.72     63.45 o 
  -2   4   8     1197.87     1163.26     23.58 o 
  -1   4   8     5311.43     5222.73     97.80 o 
   0   4   8     2592.88     2446.29     48.12 o 
   1   4   8      798.18      726.60     16.81 o 
   2   4   8     8930.21     8730.87    241.19 o 
   3   4   8      857.47      855.70     19.31 o 
   4   4   8       85.89       87.93      8.38 o 
   5   4   8      200.06      180.15     11.65 o 
   6   4   8     2201.50     2134.09     44.22 o 
   7   4   8        0.49      -11.41     14.83 o 
   8   4   8      697.13      715.56     54.73 o 
   9   4   8       71.54      104.12     31.65 o 
  10   4   8        8.07       50.69     49.80 o 
 -11   5   8       68.57       75.64     29.37 o 
 -10   5   8      934.10      900.11     54.93 o 
  -9   5   8       82.54       71.24     22.77 o 
  -8   5   8      204.86      199.69     23.02 o 
  -7   5   8      684.95      634.68     19.10 o 
  -6   5   8     2680.01     2604.50     39.35 o 
  -5   5   8     1023.63     1020.61     16.37 o 
  -4   5   8     3048.75     3064.25     61.29 o 
  -3   5   8     1099.77     1067.42     18.64 o 
  -2   5   8     2236.39     2203.90     31.21 o 
  -1   5   8     2849.31     3108.19     43.31 o 
   0   5   8    11960.22    11590.12    170.33 o 
   1   5   8     1521.25     1557.54     28.99 o 
   2   5   8     1250.37     1271.35     37.04 o 
   3   5   8     3024.35     3125.89    107.25 o 
   4   5   8     3124.34     3153.90     65.49 o 
   5   5   8      210.66      201.59     13.49 o 
   6   5   8     2219.64     2222.48     53.28 o 
   7   5   8      160.62      181.49     38.15 o 
   8   5   8      289.52      282.66     27.04 o 
   9   5   8       34.56       -0.99     40.08 o 
 -12   6   8       88.51       55.76     40.87 o 
 -11   6   8       42.06       89.64     26.49 o 
 -10   6   8      235.00      278.40     57.05 o 
  -9   6   8      222.02      183.39     21.87 o 
  -8   6   8     1066.73     1042.43     30.88 o 
  -7   6   8      672.26      641.48     24.78 o 
  -6   6   8       27.28       24.03     12.30 o 
  -5   6   8     3890.31     3921.67     49.34 o 
  -4   6   8     2210.12     2230.92     34.31 o 
  -3   6   8     1855.14     1907.58     29.04 o 
  -2   6   8     4954.48     4978.65     64.12 o 
  -1   6   8    10571.50    10479.46    190.37 o 
   0   6   8      557.14      560.27     14.89 o 
   1   6   8     1236.84     1211.25     23.99 o 
   2   6   8     6790.11     7084.34    127.61 o 
   3   6   8      669.58      698.94     26.60 o 
   4   6   8      136.82      133.43     10.08 o 
   5   6   8      240.42      277.77     18.50 o 
   6   6   8      463.89      521.97     27.15 o 
   7   6   8        0.06      -14.06     14.06 o 
   8   6   8      880.27      937.74     39.80 o 
   9   6   8       34.64      -39.78     39.78 o 
 -12   7   8       87.22       43.75     39.58 o 
 -11   7   8       40.78       30.28     21.41 o 
 -10   7   8      989.49      994.22     39.55 o 
  -9   7   8      580.14      551.66     28.80 o 
  -8   7   8       30.56       24.15     15.92 o 
  -7   7   8     1076.04     1069.27     92.91 o 
  -6   7   8     5185.63     5181.17    198.07 o 
  -5   7   8      358.03      358.52      9.00 o 
  -4   7   8      216.37      239.71      8.88 o 
  -3   7   8      853.36      872.77     17.57 o 
  -2   7   8      107.96      107.19      6.36 o 
  -1   7   8     5173.31     5242.36     75.22 o 
   0   7   8     9041.30     9020.22    123.11 o 
   1   7   8      430.00      347.75     11.99 o 
   2   7   8       81.02       61.32      8.38 o 
   3   7   8     4468.20     4434.87    115.58 o 
   4   7   8     3073.43     3134.56     52.38 o 
   5   7   8       49.04       38.72     10.86 o 
   6   7   8     1691.51     1673.77     47.61 o 
   7   7   8      372.51      375.65     25.45 o 
   8   7   8       96.71       66.75     17.81 o 
   9   7   8       60.72      -13.79     40.48 o 
 -11   8   8      162.03      154.55     47.08 o 
 -10   8   8      165.13      128.51     19.03 o 
  -9   8   8       61.66       40.21     31.80 o 
  -8   8   8      948.79      912.91     28.93 o 
  -7   8   8      213.55      224.99     17.44 o 
  -6   8   8      366.42      377.64     22.52 o 
  -5   8   8      836.16      849.66     23.97 o 
  -4   8   8      570.40      564.59     31.41 o 
  -3   8   8      174.65      182.20      8.96 o 
  -2   8   8     3102.08     3127.44     59.75 o 
  -1   8   8     2393.88     2247.76     40.20 o 
   0   8   8     1324.21     1201.27     39.37 o 
   1   8   8      124.14      108.69      8.38 o 
   2   8   8     5605.88     5749.43    119.66 o 
   3   8   8     1316.55     1274.46     26.95 o 
   4   8   8      844.55      881.47     21.79 o 
   5   8   8     1029.68     1008.14     26.01 o 
   6   8   8      667.50      715.43     29.89 o 
   7   8   8       14.52       14.27     22.00 o 
   8   8   8      725.41      721.94     34.10 o 
   9   8   8      252.92      533.08     75.60 o 
 -11   9   8       40.64        5.73     20.36 o 
 -10   9   8      539.26      553.52     42.17 o 
  -9   9   8      892.01      895.54     36.66 o 
  -8   9   8       18.41       18.87     13.36 o 
  -7   9   8      361.81      356.97     25.89 o 
  -6   9   8     2456.60     2408.27     76.53 o 
  -5   9   8      325.11      317.24     33.54 o 
  -4   9   8       61.29       80.82      8.46 o 
  -3   9   8     2942.21     2875.01     49.39 o 
  -2   9   8      173.24      154.62      7.20 o 
  -1   9   8     4628.36     4628.23     64.75 o 
   0   9   8     3406.15     3324.79    107.49 o 
   1   9   8      108.21      117.70     12.25 o 
   2   9   8       27.20       51.55     17.36 o 
   3   9   8     2366.01     2323.66     41.84 o 
   4   9   8     1699.70     1669.45     83.56 o 
   5   9   8        6.79      -11.43     11.43 o 
   6   9   8      388.21      418.95     25.60 o 
   7   9   8      816.54      807.41     35.10 o 
   8   9   8      202.69      232.81     31.95 o 
   9   9   8       43.16       23.81     42.76 o 
 -11  10   8      163.53      146.96     23.71 o 
 -10  10   8       14.90       -9.91     16.50 o 
  -9  10   8       54.77        9.31     24.21 o 
  -8  10   8      737.24      715.75     41.65 o 
  -7  10   8      327.41      346.58     35.22 o 
  -6  10   8      406.59      428.18     16.06 o 
  -5  10   8      564.40      560.19     20.67 o 
  -4  10   8       63.06       66.64      9.19 o 
  -3  10   8       34.02       40.65     10.09 o 
  -2  10   8     3570.55     3617.64     76.39 o 
  -1  10   8     4377.87     4367.81     61.07 o 
   0  10   8      124.20      133.14      8.96 o 
   1  10   8     2838.70     2890.40     49.09 o 
   2  10   8     3070.70     3177.52     60.43 o 
   3  10   8        4.23       -1.59      6.64 o 
   4  10   8      408.13      388.07     16.60 o 
   5  10   8     2895.27     3023.92     61.13 o 
   6  10   8      787.51      806.55     30.79 o 
   7  10   8       84.12       48.35     18.95 o 
   8  10   8      338.80      304.38     26.54 o 
   9  10   8      296.18      333.76     59.83 o 
 -11  11   8       14.38       23.16     31.21 o 
 -10  11   8      132.46      128.34     43.36 o 
  -9  11   8     1226.02     1261.13     62.08 o 
  -8  11   8        0.52       -2.30     21.87 o 
  -7  11   8      273.31      147.04     27.48 o 
  -6  11   8     1230.23     1173.30     30.44 o 
  -5  11   8      422.50      384.27     20.09 o 
  -4  11   8      185.41      174.07     11.96 o 
  -3  11   8      850.68      853.86     24.77 o 
  -2  11   8     2019.11     1983.51     47.51 o 
  -1  11   8     1199.05     1211.52     29.23 o 
   0  11   8     1949.41     1927.62     44.30 o 
   1  11   8      782.28      786.90     20.57 o 
   2  11   8       21.66       17.55      7.94 o 
   3  11   8     4693.00     4729.04     89.57 o 
   4  11   8      868.43      806.27     23.91 o 
   5  11   8       63.35       30.64     26.29 o 
   6  11   8      108.15       62.15     21.67 o 
   7  11   8      874.32      823.49     81.87 o 
   8  11   8      233.59      181.39     28.12 o 
   9  11   8       52.67      -15.77     65.28 o 
 -11  12   8      213.69      150.27     32.62 o 
 -10  12   8       13.26       21.24     47.72 o 
  -9  12   8       50.83       37.80     23.81 o 
  -8  12   8      584.49      597.25     37.90 o 
  -7  12   8      314.21      337.25     35.82 o 
  -6  12   8      329.76      313.12     17.31 o 
  -5  12   8     1915.66     1906.29     46.66 o 
  -4  12   8      164.20      173.80     34.58 o 
  -3  12   8       50.46       47.55     11.39 o 
  -2  12   8     2713.48     2745.98    122.22 o 
  -1  12   8     3482.50     3505.73     62.72 o 
   0  12   8      172.60      177.76     17.76 o 
   1  12   8     1516.55     1630.85     42.00 o 
   2  12   8     4999.39     5053.86     83.63 o 
   3  12   8      353.69      335.99     29.92 o 
   4  12   8      493.42      498.99     21.36 o 
   5  12   8     2401.76     2525.58     54.86 o 
   6  12   8      276.43      251.30     41.22 o 
   7  12   8       72.03       64.52     19.68 o 
   8  12   8       54.43       59.97     23.56 o 
   9  12   8      378.90      370.39     72.73 o 
 -10  13   8       82.91       62.97     32.29 o 
  -9  13   8      855.36      859.28     50.27 o 
  -8  13   8       21.86       56.41     23.00 o 
  -7  13   8      610.83      630.32     47.43 o 
  -6  13   8      824.46      789.56     87.28 o 
  -5  13   8      399.69      376.21     20.99 o 
  -4  13   8      671.46      637.51     23.61 o 
  -3  13   8     1709.48     1724.74     41.35 o 
  -2  13   8     1216.04     1206.89    106.52 o 
  -1  13   8       60.47       72.00     24.90 o 
   0  13   8      860.61      885.75     25.28 o 
   1  13   8     1575.03     1683.34     34.71 o 
   2  13   8     2276.49     2285.79     44.74 o 
   3  13   8     2009.03     2029.46     53.59 o 
   4  13   8      221.04      235.76     39.49 o 
   5  13   8      153.77      186.41     25.80 o 
   6  13   8       40.27       21.89     19.18 o 
   7  13   8      721.34      678.33     56.46 o 
   8  13   8       24.23        0.41     27.48 o 
 -10  14   8       36.81      -38.41     40.63 o 
  -9  14   8      160.18      173.06     31.10 o 
  -8  14   8      428.28      457.90     34.27 o 
  -7  14   8      361.69      405.12     39.29 o 
  -6  14   8       71.48       75.35     11.84 o 
  -5  14   8     1695.04     1693.86     41.99 o 
  -4  14   8       44.64       58.33     15.36 o 
  -3  14   8      247.64      215.50     18.59 o 
  -2  14   8     1546.57     1512.13     38.73 o 
  -1  14   8     1792.08     1881.81     46.74 o 
   0  14   8       11.14        4.65     11.20 o 
   1  14   8     2250.83     2339.11     46.32 o 
   2  14   8     1249.76     1433.56     34.30 o 
   3  14   8      149.26      121.54     19.00 o 
   4  14   8        4.11      -15.01     15.01 o 
   5  14   8     1832.79     2007.28     52.27 o 
   6  14   8      155.32      156.90     20.62 o 
   7  14   8        1.96       23.90     30.75 o 
   8  14   8        1.92      -25.44     29.55 o 
 -10  15   8       19.45        3.42     37.15 o 
  -9  15   8      311.17      309.80     40.94 o 
  -8  15   8      140.99      185.07     32.09 o 
  -7  15   8     1089.33     1059.11     63.52 o 
  -6  15   8      467.40      445.44     22.61 o 
  -5  15   8      723.38      624.99     47.09 o 
  -4  15   8      166.44      172.35     62.55 o 
  -3  15   8     4091.26     3995.41     84.00 o 
  -2  15   8     1234.41     1156.48     38.60 o 
  -1  15   8      252.25      251.72     13.60 o 
   0  15   8      306.95      298.63     29.77 o 
   1  15   8     2013.06     2059.01     45.43 o 
   2  15   8      415.91      397.89     21.33 o 
   3  15   8     2298.85     2282.32     61.47 o 
   4  15   8       38.57       39.95     14.66 o 
   5  15   8      253.09      243.47     18.72 o 
   6  15   8       11.23       24.42     20.24 o 
   7  15   8      359.58      345.16     28.10 o 
   8  15   8       14.81       19.74     66.27 o 
  -9  16   8      330.99      322.60     38.48 o 
  -8  16   8      150.11      121.66     31.08 o 
  -7  16   8      304.45      275.53     49.11 o 
  -6  16   8      116.77      115.67     15.91 o 
  -5  16   8     2130.10     2117.80     70.21 o 
  -4  16   8       50.88       54.95     17.43 o 
  -3  16   8      630.49      537.79     44.46 o 
  -2  16   8      358.65      414.49     26.80 o 
  -1  16   8     2109.06     2178.80     69.48 o 
   0  16   8      179.79      177.55     34.92 o 
   1  16   8     1775.57     1873.31     43.36 o 
   2  16   8      405.81      404.44     23.78 o 
   3  16   8      734.21      651.63     47.88 o 
   4  16   8      131.27      127.61     21.97 o 
   5  16   8     1181.51     1130.14     44.21 o 
   6  16   8       10.41        4.59     26.29 o 
   7  16   8       12.63       26.52     28.27 o 
   8  16   8        4.10       12.00     73.81 o 
  -9  17   8      180.12      184.77     51.79 o 
  -8  17   8       95.18       96.86     31.37 o 
  -7  17   8     1144.41     1129.98     84.76 o 
  -6  17   8       27.14       18.46     35.66 o 
  -5  17   8      142.35      148.25     18.33 o 
  -4  17   8       19.36       32.84     30.65 o 
  -3  17   8     2407.28     2482.54    106.77 o 
  -2  17   8       94.62      100.21     16.98 o 
  -1  17   8      187.76      147.10     21.05 o 
   0  17   8      317.22      243.33     34.58 o 
   1  17   8     2462.30     2536.79    190.15 o 
   2  17   8       32.17       20.41     13.34 o 
   3  17   8      780.68      795.19     32.19 o 
   4  17   8       24.28       43.59     17.83 o 
   5  17   8      134.53      105.15     52.18 o 
   6  17   8        0.28      -11.61     23.91 o 
   7  17   8      338.21      315.57     27.01 o 
  -9  18   8      266.27      235.58     36.90 o 
  -8  18   8       35.38       68.66     38.35 o 
  -7  18   8      159.68      144.06     45.34 o 
  -6  18   8       10.73        7.70     16.94 o 
  -5  18   8     1968.38     2049.84     58.73 o 
  -4  18   8      167.81      117.37     17.76 o 
  -3  18   8       19.59        9.92     30.75 o 
  -2  18   8        0.22       20.83     30.75 o 
  -1  18   8     2445.05     2441.94     77.07 o 
   0  18   8        0.67       15.25     18.67 o 
   1  18   8     1030.75     1109.58     62.23 o 
   2  18   8       10.47       16.75     24.70 o 
   3  18   8      394.81      347.23     39.29 o 
   4  18   8       41.76       10.88     21.88 o 
   5  18   8      708.99      779.54     59.74 o 
   6  18   8        9.10       31.81     25.28 o 
   7  18   8        3.17        0.52     29.92 o 
  -7  19   8      603.40      617.70     65.79 o 
  -6  19   8        2.10      -13.03     26.71 o 
  -5  19   8       99.99       87.50     18.00 o 
  -4  19   8        1.19        2.98     14.98 o 
  -3  19   8     2771.95     3118.84    144.32 o 
  -2  19   8       69.18       95.34     40.58 o 
  -1  19   8        2.50      -12.90     34.62 o 
   0  19   8        1.96        5.03     19.47 o 
   1  19   8     1087.43     1043.95     46.77 o 
   2  19   8        2.40        8.67     15.73 o 
   3  19   8      472.26      479.62     66.78 o 
   4  19   8        1.26      -14.44     18.25 o 
   5  19   8       96.85      100.47     28.16 o 
   6  19   8        0.47       35.38     23.87 o 
   7  19   8      281.80      256.21     32.46 o 
  -8  20   8       19.41       17.26     31.30 o 
  -7  20   8       43.52       94.15     39.68 o 
  -6  20   8      120.09      169.84     79.37 o 
  -5  20   8     1002.35     1026.20     74.88 o 
  -4  20   8       28.32       -1.98     18.95 o 
  -3  20   8       69.43       -4.96     56.75 o 
  -2  20   8      149.83      122.23     36.91 o 
  -1  20   8     2389.32     2382.80    123.04 o 
   0  20   8      198.27      149.05     29.47 o 
   1  20   8      599.17      647.74     40.78 o 
   2  20   8        0.90       20.87     29.54 o 
   3  20   8      125.94      163.20     36.76 o 
   4  20   8       34.09       57.20     20.88 o 
   5  20   8      403.71      397.42     29.44 o 
   6  20   8       11.51       29.92     28.69 o 
   7  20   8        7.06      -24.80     52.43 o 
  -7  21   8      469.05      504.45     69.36 o 
  -6  21   8       55.49       23.81     51.69 o 
  -5  21   8       63.54       75.87     61.61 o 
  -4  21   8        1.22      -18.75     18.75 o 
  -3  21   8     1599.80     1558.56     64.72 o 
  -2  21   8       55.80       67.56     39.88 o 
  -1  21   8        1.21       71.23     40.38 o 
   0  21   8        9.14       26.69     28.67 o 
   1  21   8      714.10      724.70     75.82 o 
   2  21   8       32.70       59.91     26.34 o 
   3  21   8      286.30      292.32     37.63 o 
   4  21   8       41.70       58.04     21.70 o 
   5  21   8       11.58       45.41     25.16 o 
   6  21   8       16.83       12.20     32.29 o 
  -7  22   8       50.93       59.83     39.19 o 
  -6  22   8      140.66      209.04     56.45 o 
  -5  22   8      341.60      283.99     26.62 o 
  -4  22   8       60.31       68.65     20.83 o 
  -3  22   8      158.54      165.98     25.99 o 
  -2  22   8      177.15      235.33     49.31 o 
  -1  22   8      578.24      549.23     56.06 o 
   0  22   8        3.99       12.00     29.86 o 
   1  22   8      252.21      350.03     57.74 o 
   2  22   8       32.90       12.90     48.61 o 
   3  22   8      242.06      257.08     41.87 o 
   4  22   8       48.26        0.63     24.19 o 
   5  22   8      449.42      393.67     69.36 o 
   6  22   8       12.26       58.96     40.72 o 
  -6  23   8      127.20      106.06     42.86 o 
  -5  23   8        1.66      -20.46     21.88 o 
  -4  23   8        5.20       33.63     25.89 o 
  -3  23   8      938.81      862.02     48.13 o 
  -2  23   8      339.29      304.50     31.85 o 
  -1  23   8       39.43       78.37     44.64 o 
   0  23   8       82.91       74.51     33.73 o 
   1  23   8      196.66      189.50     49.41 o 
   2  23   8       27.71      -43.75     48.71 o 
   3  23   8      260.79      231.47     55.56 o 
   4  23   8       36.32       24.80     37.60 o 
   5  23   8        3.20       46.73     56.45 o 
  -5  24   8      114.05      101.19     30.31 o 
  -4  24   8       40.82       26.69     24.70 o 
  -3  24   8       27.99       17.86     21.83 o 
  -2  24   8      180.27      176.70     31.85 o 
  -1  24   8      317.27      278.70     54.67 o 
   0  24   8       10.68      -20.83     36.81 o 
   1  24   8      279.71      271.36     58.14 o 
   2  24   8       48.60       41.67     53.67 o 
   3  24   8       60.77        8.93     52.58 o 
   4  24   8       32.76       88.10     56.75 o 
  -5  25   8        0.24      -20.06     20.06 o 
  -4  25   8       24.76       23.81     22.72 o 
  -3  25   8      434.69      319.00     33.74 o 
  -2  25   8      167.84       99.11     27.58 o 
  -1  25   8       43.42       74.50     28.77 o 
   0  25   8       77.03       68.65     39.68 o 
   1  25   8       71.78       33.63     48.51 o 
   2  25   8        5.76       75.59     64.58 o 
   3  25   8      233.35      236.23     67.76 o 
  -5  26   8      120.34       21.73     43.45 o 
  -4  26   8       19.54       71.23     28.67 o 
  -3  26   8        1.45      -35.81     35.81 o 
  -2  26   8       43.81       31.75     24.90 o 
  -1  26   8      136.90      154.77     32.14 o 
   0  26   8        3.41       51.59     36.61 o 
   1  26   8      144.02       35.82     44.84 o 
  -4  27   8       62.14       22.92     49.80 o 
  -3  27   8      104.52       59.53     39.88 o 
  -2  27   8       72.67       58.53     57.34 o 
 -11   0   9      349.47      227.61     57.05 o 
  -9   0   9      392.22      409.00     22.92 o 
  -7   0   9     6168.27     6027.42    127.39 o 
  -5   0   9      367.87      352.46     10.62 o 
  -3   0   9    39859.54    37598.96    842.57 o 
  -1   0   9      716.60      700.39     16.68 o 
   1   0   9    18527.80    19289.46    369.91 o 
   3   0   9     3328.99     3325.45     80.02 o 
   5   0   9        9.50       35.81     18.85 o 
   7   0   9     1063.38     1010.48     48.04 o 
   9   0   9      222.70      221.05     65.58 o 
 -11   1   9      474.82      461.68     38.25 o 
 -10   1   9        2.33       -5.41     18.24 o 
  -9   1   9     1148.15     1250.34     38.01 o 
  -8   1   9        0.26       -5.10      8.37 o 
  -7   1   9     1765.45     1760.81     56.85 o 
  -6   1   9        2.31        7.23      6.67 o 
  -5   1   9     4754.46     4721.69     56.62 o 
  -4   1   9       18.68       21.05      5.25 o 
  -3   1   9      700.69      841.27     16.11 o 
  -2   1   9       21.71       31.76      4.46 o 
  -1   1   9     4721.46     4494.89     60.84 o 
   0   1   9      208.87      215.78      7.69 o 
   1   1   9     5086.09     5088.66    135.42 o 
   2   1   9       27.93       19.29     19.84 o 
   3   1   9      388.61      390.10     18.54 o 
   4   1   9       99.04       90.51     16.97 o 
   5   1   9     2247.71     2222.82     44.10 o 
   6   1   9      113.16       98.54     14.61 o 
   7   1   9      315.18      299.83     30.51 o 
   8   1   9        5.21       18.83     18.83 o 
   9   1   9      383.34      374.16     44.55 o 
 -11   2   9      185.92      162.68     39.97 o 
 -10   2   9      143.50      156.19     16.17 o 
  -9   2   9      405.20      387.78     18.44 o 
  -8   2   9       29.59       18.40      7.60 o 
  -7   2   9     6879.51     6715.59    108.41 o 
  -6   2   9     1680.75     1692.39     29.16 o 
  -5   2   9        0.13       13.92      4.96 o 
  -4   2   9      463.71      497.28     11.39 o 
  -3   2   9    22965.96    22434.91    262.33 o 
  -2   2   9      514.89      476.61     10.20 o 
  -1   2   9     2390.76     2581.02     52.68 o 
   0   2   9     1906.73     1944.07     27.74 o 
   1   2   9     8487.77     8437.36    131.04 o 
   2   2   9      573.41      567.32     19.07 o 
   3   2   9     4517.56     4407.20     80.44 o 
   4   2   9       27.72       25.40     12.09 o 
   5   2   9       61.58       69.24     21.73 o 
   6   2   9      147.04      122.32     16.75 o 
   7   2   9      537.12      595.07     27.69 o 
   8   2   9       11.66        2.72     16.79 o 
   9   2   9      363.91      384.54     44.04 o 
 -11   3   9      578.11      535.46     30.17 o 
 -10   3   9       56.39       64.49     15.91 o 
  -9   3   9     1236.60     1294.39     32.12 o 
  -8   3   9      431.57      415.66     16.97 o 
  -7   3   9      462.18      468.61     17.26 o 
  -6   3   9      248.41      247.66      7.33 o 
  -5   3   9     2984.84     2919.78     38.55 o 
  -4   3   9      243.96      276.58      8.14 o 
  -3   3   9       74.54       86.59      7.03 o 
  -2   3   9      168.40      169.96     10.32 o 
  -1   3   9     2619.28     2657.75     63.22 o 
   0   3   9       61.15       81.87      4.79 o 
   1   3   9     9015.54     9451.93    195.24 o 
   2   3   9       22.41       12.45      8.38 o 
   3   3   9     1176.99     1250.08     65.03 o 
   4   3   9      843.58      813.28     25.02 o 
   5   3   9     2057.73     2043.84     49.93 o 
   6   3   9       36.63       54.20     24.75 o 
   7   3   9        4.60       13.74     15.42 o 
   8   3   9      177.87      163.56     20.33 o 
   9   3   9      406.35      422.40    110.38 o 
 -11   4   9       56.82       85.12     22.77 o 
 -10   4   9       90.12       77.05     17.06 o 
  -9   4   9      306.94      284.83     18.38 o 
  -8   4   9      126.29      121.13     11.96 o 
  -7   4   9     5046.64     5091.21     84.33 o 
  -6   4   9     3310.68     3263.14     45.82 o 
  -5   4   9       88.18       99.89      6.64 o 
  -4   4   9     1529.93     1479.40     25.53 o 
  -3   4   9    12315.24    12455.20    158.82 o 
  -2   4   9     5419.02     5009.35     75.90 o 
  -1   4   9     5218.74     5184.67    104.28 o 
   0   4   9      309.30      253.48      8.15 o 
   1   4   9     2971.10     3022.69     44.91 o 
   2   4   9      909.63      978.38     46.75 o 
   3   4   9     4011.17     4124.56    193.67 o 
   4   4   9      152.73      163.67     10.04 o 
   5   4   9        1.74       12.63     11.88 o 
   6   4   9        1.91      -15.46     15.46 o 
   7   4   9     1553.39     1613.37     49.85 o 
   8   4   9       68.29       63.63     19.62 o 
   9   4   9      533.33      438.78     76.50 o 
 -11   5   9      412.73      366.75     29.18 o 
 -10   5   9       10.33       29.05     19.31 o 
  -9   5   9      883.57      856.07     74.18 o 
  -8   5   9     1144.53     1056.59     30.33 o 
  -7   5   9      290.41      263.42     18.67 o 
  -6   5   9       20.77       20.29      9.87 o 
  -5   5   9     2284.00     2313.61     40.83 o 
  -4   5   9      822.51      826.14     16.49 o 
  -3   5   9      677.29      607.51     12.63 o 
  -2   5   9       20.02       27.49      5.40 o 
  -1   5   9      213.99      216.36     41.72 o 
   0   5   9      685.47      748.49     21.34 o 
   1   5   9    12022.80    11904.91    161.04 o 
   2   5   9     1028.65      996.59     57.97 o 
   3   5   9     3434.71     3332.81     55.28 o 
   4   5   9       25.05       26.53     15.92 o 
   5   5   9     4464.86     4550.47    137.75 o 
   6   5   9      118.50       76.51     18.46 o 
   7   5   9        4.22       12.37     18.58 o 
   8   5   9       56.30       56.03     16.45 o 
   9   5   9      236.39      353.60     73.42 o 
 -11   6   9       29.19       50.42     24.19 o 
 -10   6   9       93.75       78.38     19.40 o 
  -9   6   9      122.33      124.63     16.60 o 
  -8   6   9      756.12      707.11     49.17 o 
  -7   6   9     1921.06     1887.12     60.47 o 
  -6   6   9     3196.34     3141.62     86.31 o 
  -5   6   9       30.30       27.01      8.48 o 
  -4   6   9     2383.73     2293.56     31.84 o 
  -3   6   9     9127.63     9098.67    120.95 o 
  -2   6   9     3961.77     3710.40    109.23 o 
  -1   6   9     4429.55     4321.90     65.22 o 
   0   6   9     4098.64     4067.24     63.97 o 
   1   6   9     1800.78     1768.91     33.74 o 
   2   6   9        7.34       11.66      7.99 o 
   3   6   9     5390.50     5359.55    198.73 o 
   4   6   9       55.78       57.33      8.61 o 
   5   6   9       28.96       20.19     15.11 o 
   6   6   9      665.03      597.46     53.74 o 
   7   6   9     1207.11     1219.94     41.95 o 
   8   6   9        5.58      -18.17     18.17 o 
   9   6   9      217.00      159.54     52.48 o 
 -11   7   9      232.44      196.38     41.27 o 
 -10   7   9       52.64        9.62     21.05 o 
  -9   7   9      233.31      199.59     25.60 o 
  -8   7   9      569.22      532.47     21.51 o 
  -7   7   9      139.98      151.93     18.25 o 
  -6   7   9      316.66      313.11     18.80 o 
  -5   7   9     1103.10     1106.69     20.59 o 
  -4   7   9       77.55       84.09     11.31 o 
  -3   7   9      964.81      996.32     19.09 o 
  -2   7   9      265.35      243.67      9.85 o 
  -1   7   9     2656.51     2485.36     50.49 o 
   0   7   9      214.94      183.08     10.52 o 
   1   7   9     6429.01     6707.69    100.50 o 
   2   7   9      835.11      909.20     34.24 o 
   3   7   9      754.57      783.88     21.10 o 
   4   7   9      698.92      707.41     21.89 o 
   5   7   9     1504.46     1691.12     48.92 o 
   6   7   9      379.64      362.53     23.00 o 
   7   7   9       53.02       58.40     23.32 o 
   8   7   9       68.68       60.03     22.82 o 
   9   7   9      256.10      365.51     59.03 o 
 -11   8   9       22.43       56.73     25.64 o 
 -10   8   9      199.58      206.14     39.24 o 
  -9   8   9      243.90      268.81     53.48 o 
  -8   8   9      385.07      364.33     21.19 o 
  -7   8   9      635.03      659.04     97.55 o 
  -6   8   9     1961.84     1952.46     38.82 o 
  -5   8   9       62.13       51.59      7.31 o 
  -4   8   9     5458.47     5458.18     73.92 o 
  -3   8   9     1427.74     1461.49     25.09 o 
  -2   8   9     4217.59     4165.52     69.53 o 
  -1   8   9     1943.83     1900.51     38.93 o 
   0   8   9     4218.43     4248.20     66.86 o 
   1   8   9      628.56      597.11     16.83 o 
   2   8   9      101.78       92.15      9.70 o 
   3   8   9     6528.31     6567.68    130.18 o 
   4   8   9     1561.96     1564.53     43.54 o 
   5   8   9        1.90       11.81     15.36 o 
   6   8   9     1458.92     1513.60     69.39 o 
   7   8   9      989.90      920.75     53.00 o 
   8   8   9        4.88        6.12     19.83 o 
   9   8   9       10.55       50.69     65.48 o 
 -11   9   9       79.80       63.66     24.00 o 
 -10   9   9       60.99       34.02     20.76 o 
  -9   9   9      419.03      328.48     23.80 o 
  -8   9   9      297.64      297.79     16.85 o 
  -7   9   9       27.93       31.96     18.40 o 
  -6   9   9       22.50       16.87      9.66 o 
  -5   9   9     3158.71     3109.04     47.02 o 
  -4   9   9       55.51       76.73     13.29 o 
  -3   9   9     1015.32     1009.53     23.34 o 
  -2   9   9     1860.36     1871.39     35.61 o 
  -1   9   9     5883.64     5820.52    100.49 o 
   0   9   9     1321.10     1303.24     39.81 o 
   1   9   9     5636.38     5663.79     85.57 o 
   2   9   9     2445.18     2537.31     45.99 o 
   3   9   9     1425.88     1440.77     30.99 o 
   4   9   9     1207.25     1229.70     31.27 o 
   5   9   9     1693.47     1785.43     49.17 o 
   6   9   9      950.37      882.25     46.40 o 
   7   9   9       70.57      102.58     20.86 o 
   8   9   9      242.85      231.93     30.37 o 
   9   9   9      249.35      282.96     58.24 o 
 -11  10   9        7.35        1.94     29.12 o 
 -10  10   9      240.81      155.26     37.26 o 
  -9  10   9      260.75      186.96     24.11 o 
  -8  10   9       76.32       54.65     23.41 o 
  -7  10   9      134.39      133.64     18.95 o 
  -6  10   9     1233.08     1160.55     35.64 o 
  -5  10   9       40.83       55.62      9.76 o 
  -4  10   9     3079.24     3087.55     54.47 o 
  -3  10   9        3.48       -4.61      7.70 o 
  -2  10   9      775.78      770.17     21.68 o 
  -1  10   9     1222.78     1234.48     70.54 o 
   0  10   9     4128.88     4217.15     68.00 o 
   1  10   9       18.22       10.24      8.03 o 
   2  10   9      214.84      227.22     17.71 o 
   3  10   9     2518.97     2515.88     55.39 o 
   4  10   9      992.66      990.65     27.95 o 
   5  10   9      247.42      179.19     18.44 o 
   6  10   9     1728.63     1807.93     84.98 o 
   7  10   9      486.22      456.87     35.27 o 
   8  10   9      183.07      137.63     24.55 o 
   9  10   9       33.36      184.33     65.87 o 
 -11  11   9       28.51       54.96     30.06 o 
 -10  11   9       56.49       47.53     23.82 o 
  -9  11   9      590.74      645.50     35.72 o 
  -8  11   9      539.86      520.15     33.04 o 
  -7  11   9       95.78       85.12     25.00 o 
  -6  11   9      197.50      153.74     13.60 o 
  -5  11   9     6139.55     6232.64    114.69 o 
  -4  11   9        7.66       -5.83     11.01 o 
  -3  11   9      108.39      113.44     11.57 o 
  -2  11   9     3078.91     3165.35     81.74 o 
  -1  11   9     3023.40     3072.48     62.91 o 
   0  11   9      299.08      292.83     13.30 o 
   1  11   9     1564.58     1595.23     32.05 o 
   2  11   9     2120.66     2405.23     46.95 o 
   3  11   9      605.25      574.49     36.72 o 
   4  11   9     1133.60     1099.97     42.88 o 
   5  11   9      762.64      791.95     30.25 o 
   6  11   9      698.45      658.93     65.74 o 
   7  11   9        4.50      -22.72     22.72 o 
   8  11   9      218.21      191.00     25.38 o 
 -11  12   9      110.79       57.64     40.68 o 
 -10  12   9      288.83      284.32     55.02 o 
  -9  12   9      132.29      110.57     25.84 o 
  -8  12   9       67.49       77.18     41.47 o 
  -7  12   9       52.98        3.97     32.64 o 
  -6  12   9      823.19      833.16     27.48 o 
  -5  12   9       84.58       71.55     15.99 o 
  -4  12   9      840.21      876.60     22.85 o 
  -3  12   9        3.14        3.60     10.63 o 
  -2  12   9      200.21      187.80     17.67 o 
  -1  12   9      717.70      749.13     31.86 o 
   0  12   9     3967.33     3965.10     64.57 o 
   1  12   9        7.41       20.29      9.72 o 
   2  12   9      789.07      817.55     25.47 o 
   3  12   9     1004.48     1015.59     33.75 o 
   4  12   9     1387.00     1362.88     35.34 o 
   5  12   9       45.13       23.47     17.79 o 
   6  12   9      719.90      698.47     46.34 o 
   7  12   9      128.71      154.33     23.76 o 
   8  12   9      106.91       86.55     23.58 o 
 -10  13   9       14.13       43.30     25.52 o 
  -9  13   9      499.35      515.66     34.61 o 
  -8  13   9      955.08      924.16     72.75 o 
  -7  13   9      147.25      176.70     41.87 o 
  -6  13   9      424.77      434.10     20.17 o 
  -5  13   9     3125.43     3127.17    127.97 o 
  -4  13   9      954.12      890.99     24.84 o 
  -3  13   9      224.68      268.58     27.33 o 
  -2  13   9     3011.22     2895.16    110.15 o 
  -1  13   9     2839.44     2758.63     82.72 o 
   0  13   9       53.80       46.24      8.83 o 
   1  13   9       15.88       11.34      8.63 o 
   2  13   9     4104.45     4374.04    210.90 o 
   3  13   9      100.78       76.15     15.93 o 
   4  13   9      533.63      541.86     23.15 o 
   5  13   9       87.88      105.47     19.29 o 
   6  13   9      528.96      505.12     30.20 o 
   7  13   9        7.14      -24.30     25.74 o 
   8  13   9      350.10      340.60    141.09 o 
 -10  14   9      141.93      108.76     24.10 o 
  -9  14   9       30.90       16.13     24.90 o 
  -8  14   9        4.52        5.85     28.57 o 
  -7  14   9      178.17       91.08     44.45 o 
  -6  14   9     1041.38     1072.31     43.11 o 
  -5  14   9        0.18        0.38     15.77 o 
  -4  14   9     1600.78     1576.24     46.12 o 
  -3  14   9        6.79       17.05     15.59 o 
  -2  14   9       91.25       79.05     16.28 o 
  -1  14   9       50.83       63.13     10.07 o 
   0  14   9     2363.77     2450.17     79.61 o 
   1  14   9      400.42      400.62     17.36 o 
   2  14   9      136.50      137.82     16.97 o 
   3  14   9      152.00      149.01     19.74 o 
   4  14   9     1006.20      943.28     51.71 o 
   5  14   9       34.26        3.97     18.15 o 
   6  14   9      508.40      524.19     29.07 o 
   7  14   9       16.66        3.32     19.35 o 
   8  14   9       78.80       65.08     35.76 o 
 -10  15   9        0.66        3.76     12.40 o 
  -9  15   9      229.33      201.33     30.65 o 
  -8  15   9     1302.25     1403.19     84.96 o 
  -7  15   9       13.03       12.00     31.85 o 
  -6  15   9      180.59      156.66     18.23 o 
  -5  15   9     1947.02     1857.11     55.20 o 
  -4  15   9     2254.84     2161.80     65.00 o 
  -3  15   9      136.41      132.47     16.38 o 
  -2  15   9     2289.22     2243.61     61.20 o 
  -1  15   9      968.15      942.27     92.36 o 
   0  15   9       45.69       30.75     11.73 o 
   1  15   9       43.84       75.73     27.83 o 
   2  15   9     2610.59     2695.43    105.69 o 
   3  15   9        3.34      -19.84     21.73 o 
   4  15   9      441.79      400.93     25.65 o 
   5  15   9       56.32       37.84     16.69 o 
   6  15   9      314.73      277.39     26.57 o 
   7  15   9       24.81       22.54     22.22 o 
   8  15   9      212.23      205.37     59.63 o 
  -9  16   9       28.02       81.86     40.58 o 
  -8  16   9        7.56       -6.92     23.91 o 
  -7  16   9       81.71       56.65     28.97 o 
  -6  16   9      529.78      541.43     94.32 o 
  -5  16   9       61.82       35.69     20.43 o 
  -4  16   9     1027.36      987.69     42.78 o 
  -3  16   9       12.07        9.92     14.68 o 
  -2  16   9       19.69       16.15     16.85 o 
  -1  16   9        0.19        3.03     14.43 o 
   0  16   9     3242.03     3359.33    129.02 o 
   1  16   9       38.04       42.70     11.86 o 
   2  16   9      235.46      260.84     32.49 o 
   3  16   9       38.00       40.05     17.36 o 
   4  16   9      660.84      653.41     42.17 o 
   5  16   9       88.36      106.42     29.37 o 
   6  16   9      285.19      333.92     31.01 o 
   7  16   9        4.76       -3.22     29.75 o 
  -9  17   9       59.52       77.63     55.01 o 
  -8  17   9     1287.47     1208.60     59.23 o 
  -7  17   9       72.40       95.34     42.46 o 
  -6  17   9      664.63      677.08     39.59 o 
  -5  17   9      153.73      153.31     20.93 o 
  -4  17   9     2192.76     2223.52     78.43 o 
  -3  17   9        8.92      -17.86     20.73 o 
  -2  17   9     2181.63     2178.54     72.70 o 
  -1  17   9      103.44       77.83     17.64 o 
   0  17   9      843.68      803.55     29.70 o 
   1  17   9       17.04        6.36     15.87 o 
   2  17   9     2277.02     2145.65    159.14 o 
   3  17   9        6.74       10.59     15.42 o 
   4  17   9      210.37      282.06     34.33 o 
   5  17   9       13.46       16.11     28.62 o 
   6  17   9      121.33      127.88     25.31 o 
   7  17   9       43.10       28.74     39.04 o 
  -8  18   9        3.60       34.34     31.85 o 
  -7  18   9      137.65       90.48     37.80 o 
  -6  18   9      470.14      450.46     96.25 o 
  -5  18   9      132.90      126.42     17.71 o 
  -4  18   9      235.35      210.64     23.42 o 
  -3  18   9       28.99       32.84     33.93 o 
  -2  18   9       83.67       76.23     22.89 o 
  -1  18   9       93.44       90.05     64.93 o 
   0  18   9     1138.20     1102.92     48.75 o 
   1  18   9        0.15       47.59     26.70 o 
   2  18   9       64.04       65.14     19.90 o 
   3  18   9       79.03       95.34     19.84 o 
   4  18   9      434.47      471.28     32.84 o 
   5  18   9       21.49       28.83     19.59 o 
   6  18   9      198.35      181.80     28.33 o 
   7  18   9        5.69        6.59     40.13 o 
  -8  19   9      714.45      822.79     63.25 o 
  -7  19   9      154.13      165.98     54.37 o 
  -6  19   9     1047.47     1012.42     72.15 o 
  -5  19   9       24.03        6.44     13.66 o 
  -4  19   9     1593.29     1588.55     80.41 o 
  -3  19   9        7.33       29.66     21.92 o 
  -2  19   9     2572.37     2379.93    113.82 o 
  -1  19   9       75.28       63.41     50.20 o 
   0  19   9      253.56      243.16     26.84 o 
   1  19   9        1.17      -10.60     18.35 o 
   2  19   9      703.06      790.91     86.88 o 
   3  19   9        7.47       -3.99     21.44 o 
   4  19   9      101.96       98.73     25.89 o 
   5  19   9        0.59        3.22     24.82 o 
   6  19   9      139.09      169.15     27.78 o 
   7  19   9       22.12       35.80     24.78 o 
  -8  20   9        6.54      -27.68     35.81 o 
  -7  20   9       27.87       -9.92     33.73 o 
  -6  20   9      490.03      518.65     55.96 o 
  -5  20   9       12.72       33.45     17.76 o 
  -4  20   9      199.23      199.12     24.90 o 
  -3  20   9        0.14       19.74     24.60 o 
  -2  20   9       41.83       43.75     27.88 o 
  -1  20   9        1.85       45.42     19.15 o 
   0  20   9      664.76      755.44     43.33 o 
   1  20   9       17.28       48.25     23.23 o 
   2  20   9        8.72       40.31     25.51 o 
   3  20   9       17.06      -15.86     21.08 o 
   4  20   9      405.95      457.84    100.16 o 
   5  20   9       50.56       83.21     22.46 o 
   6  20   9      185.39      177.62     28.38 o 
  -7  21   9       28.22       83.43     59.82 o 
  -6  21   9      366.88      270.37     61.12 o 
  -5  21   9      109.68      123.04     22.21 o 
  -4  21   9      542.27      588.32     41.28 o 
  -3  21   9       18.54       44.54     29.86 o 
  -2  21   9     1443.66     1412.73     80.50 o 
  -1  21   9      449.31      302.34     41.67 o 
   0  21   9       95.39       87.19     24.17 o 
   1  21   9        5.97      -10.12     22.42 o 
   2  21   9      347.31      335.13     34.59 o 
   3  21   9        3.26      -31.71     31.71 o 
   4  21   9      101.91       88.23     35.91 o 
   5  21   9       12.43       35.07     26.09 o 
   6  21   9       16.70       27.34     38.19 o 
  -5  22   9       20.97       -3.57     17.88 o 
  -4  22   9      321.44      369.19     37.50 o 
  -3  22   9       55.94       74.51     39.68 o 
  -2  22   9       88.40       30.75     43.65 o 
  -1  22   9        0.07      -17.86     27.68 o 
   0  22   9      840.21      873.10     61.43 o 
   1  22   9        0.34       23.12     29.34 o 
   2  22   9       83.72      101.69     34.62 o 
   3  22   9       16.32        7.92     28.67 o 
   4  22   9      329.90      336.44     79.37 o 
   5  22   9        9.52       -2.71     30.36 o 
  -6  23   9      111.25      129.96     43.85 o 
  -5  23   9      218.08      140.47     27.60 o 
  -4  23   9       84.58       93.45     32.94 o 
  -3  23   9        0.62      -12.90     24.90 o 
  -2  23   9      752.69      690.28     57.95 o 
  -1  23   9      115.61       85.12     36.61 o 
   0  23   9       10.90       39.68     35.71 o 
   1  23   9        3.03        9.92     55.56 o 
   2  23   9      454.13      434.79     66.98 o 
   3  23   9        2.76       12.32     31.08 o 
   4  23   9      138.08      135.43     34.02 o 
  -5  24   9       20.09       17.02     22.78 o 
  -4  24   9      285.33      257.07     32.34 o 
  -3  24   9      119.93       78.38     24.01 o 
  -2  24   9       11.21       -7.04     33.83 o 
  -1  24   9       19.62      -10.91     30.85 o 
   0  24   9      479.55      486.20     59.73 o 
   1  24   9       12.62       -4.96     50.89 o 
   2  24   9       58.61       80.56     53.67 o 
   3  24   9       56.77       34.72     55.66 o 
  -5  25   9       87.06       33.63     27.78 o 
  -4  25   9       36.82       31.75     29.86 o 
  -3  25   9        2.51       -3.97     28.67 o 
  -2  25   9      295.44      227.60     27.58 o 
  -1  25   9      132.06      139.49     41.67 o 
   0  25   9        1.83       12.00     33.83 o 
   1  25   9       11.39       45.44     53.47 o 
   2  25   9      270.39      299.03     68.66 o 
  -4  26   9      145.37       75.60     39.98 o 
  -3  26   9       65.65       45.44     30.56 o 
  -2  26   9        5.33       36.61     25.89 o 
  -1  26   9       26.38       43.75     27.88 o 
   0  26   9      319.02      217.29     61.32 o 
 -10   0  10      221.83      292.48     31.25 o 
  -8   0  10     3449.40     3478.31     78.10 o 
  -6   0  10     8162.55     8008.61    197.69 o 
  -4   0  10     4638.44     4565.20     89.55 o 
  -2   0  10     4165.58     4132.58     77.01 o 
   0   0  10        2.64        8.93      8.83 o 
   2   0  10     2900.92     2995.18     96.60 o 
   4   0  10     3792.73     3861.69     94.04 o 
   6   0  10        1.01      -22.82     22.82 o 
   8   0  10     1101.16     1146.92     57.66 o 
 -11   1  10        2.96       -5.08     28.23 o 
 -10   1  10     1402.77     1509.45     51.42 o 
  -9   1  10        8.89        8.34     12.58 o 
  -8   1  10       12.13       28.00     10.16 o 
  -7   1  10       17.36       18.81      9.12 o 
  -6   1  10     3061.83     3045.56     93.81 o 
  -5   1  10      321.13      296.32      9.11 o 
  -4   1  10      697.08      795.68     15.66 o 
  -3   1  10        4.36        2.47      5.41 o 
  -2   1  10      982.43     1039.96     23.38 o 
  -1   1  10        3.23       -1.01      4.51 o 
   0   1  10     2870.23     2780.69     47.02 o 
   1   1  10      210.59      216.87     30.86 o 
   2   1  10     1261.46     1265.75     36.46 o 
   3   1  10      133.54      140.71     18.01 o 
   4   1  10     2671.82     2726.29     56.93 o 
   5   1  10      146.74      171.43     16.83 o 
   6   1  10      924.39      958.63     31.63 o 
   7   1  10       25.03        8.12     31.65 o 
   8   1  10       26.84       13.15     20.27 o 
   9   1  10        0.08       44.16     41.87 o 
 -11   2  10       14.09        5.20     26.05 o 
 -10   2  10       99.44       87.08     16.74 o 
  -9   2  10       44.42       62.51     13.13 o 
  -8   2  10     3234.55     3236.64     58.58 o 
  -7   2  10       38.96       36.29      8.89 o 
  -6   2  10     4670.60     4562.75     91.45 o 
  -5   2  10     1284.26     1198.29     20.76 o 
  -4   2  10     3224.07     3146.75     43.73 o 
  -3   2  10       79.25       69.40      9.97 o 
  -2   2  10    15446.67    15212.13    192.38 o 
  -1   2  10      110.97       84.51      5.93 o 
   0   2  10        8.57       33.12     10.52 o 
   1   2  10        1.99       -0.41      8.09 o 
   2   2  10     3168.77     3307.00     71.80 o 
   3   2  10      160.61      171.02     17.56 o 
   4   2  10     2349.53     2332.36     53.35 o 
   5   2  10       63.80       47.81     18.25 o 
   6   2  10      813.11      843.52     27.80 o 
   7   2  10      250.15      226.93     20.45 o 
   8   2  10      964.16      863.69     33.38 o 
   9   2  10       28.04      -15.77     45.54 o 
 -11   3  10       40.03       68.30     26.69 o 
 -10   3  10      935.12      964.36     32.35 o 
  -9   3  10      368.52      331.03     16.72 o 
  -8   3  10       10.66       25.60     10.89 o 
  -7   3  10      338.47      278.81     14.03 o 
  -6   3  10     3147.00     3058.40     73.34 o 
  -5   3  10     1708.66     1671.45     26.37 o 
  -4   3  10     1386.72     1440.98     47.91 o 
  -3   3  10       34.91       37.44      6.64 o 
  -2   3  10      129.51      158.41      9.21 o 
  -1   3  10      537.39      509.68     23.17 o 
   0   3  10     7963.54     8170.88    198.30 o 
   1   3  10      452.91      438.36     15.79 o 
   2   3  10     1913.39     1943.89     42.03 o 
   3   3  10      293.23      280.50     18.36 o 
   4   3  10     1899.83     1854.46     57.20 o 
   5   3  10       11.31      -14.58     14.58 o 
   6   3  10     1014.69     1069.35     36.95 o 
   7   3  10        1.09      -16.07     16.07 o 
   8   3  10       11.37       20.51     49.26 o 
   9   3  10       14.50      -38.49     41.47 o 
 -11   4  10        0.87       28.67     27.68 o 
 -10   4  10       43.07       34.73     18.01 o 
  -9   4  10      398.43      370.88     18.62 o 
  -8   4  10     1204.28     1194.23     32.56 o 
  -7   4  10        1.42       20.69     12.45 o 
  -6   4  10     2801.48     2879.13     46.58 o 
  -5   4  10     2752.73     2706.76     39.41 o 
  -4   4  10     1339.06     1322.38     24.18 o 
  -3   4  10        1.29       -2.98      5.95 o 
  -2   4  10    11993.01    11586.92    151.11 o 
  -1   4  10      198.90      200.66      7.67 o 
   0   4  10      687.44      757.17     15.49 o 
   1   4  10      419.90      447.90     26.74 o 
   2   4  10     5636.30     5851.26    217.70 o 
   3   4  10     1306.29     1233.61     49.04 o 
   4   4  10     2479.23     2511.43     54.63 o 
   5   4  10      160.90      138.79     16.68 o 
   6   4  10      358.88      367.79     55.76 o 
   7   4  10      520.74      452.00     62.31 o 
   8   4  10      717.22      457.56     71.30 o 
   9   4  10       29.18       32.84     63.59 o 
 -11   5  10       53.74       45.10     24.00 o 
 -10   5  10      677.18      584.83     68.92 o 
  -9   5  10      855.34      885.53     30.12 o 
  -8   5  10      468.03      428.66     21.30 o 
  -7   5  10      216.16      210.78     26.54 o 
  -6   5  10     2426.52     2378.24     38.10 o 
  -5   5  10      749.32      710.14     26.95 o 
  -4   5  10     3626.81     3548.17     52.93 o 
  -3   5  10      176.57      162.23     18.60 o 
  -2   5  10       56.26       69.11      7.52 o 
  -1   5  10      199.09      181.91     29.52 o 
   0   5  10    11357.06    11546.34    162.11 o 
   1   5  10      892.79      881.30     17.30 o 
   2   5  10     1791.46     1909.01     29.99 o 
   3   5  10        5.42       10.60     15.38 o 
   4   5  10     4992.81     4948.76     93.82 o 
   5   5  10        1.01       -7.06     19.30 o 
   6   5  10     1125.78     1130.55     39.48 o 
   7   5  10       63.56       19.58     20.79 o 
   8   5  10        5.17       32.71     24.70 o 
   9   5  10      114.45       75.60     66.77 o 
 -11   6  10       36.72       60.01     20.64 o 
 -10   6  10        0.36       -8.16     23.06 o 
  -9   6  10      947.48      943.88     33.31 o 
  -8   6  10      251.77      251.81     17.95 o 
  -7   6  10       22.60       44.58     13.87 o 
  -6   6  10     1696.54     1680.59     33.48 o 
  -5   6  10     4196.33     4183.15     79.70 o 
  -4   6  10      659.71      618.96     15.37 o 
  -3   6  10      104.30       98.61     11.76 o 
  -2   6  10     5241.96     5063.30     72.82 o 
  -1   6  10     1785.50     1847.33     35.36 o 
   0   6  10      972.15     1007.71     23.96 o 
   1   6  10      690.90      648.03     18.06 o 
   2   6  10     4739.09     4826.13     69.47 o 
   3   6  10        0.17        9.62     20.34 o 
   4   6  10     1770.85     1728.26     46.50 o 
   5   6  10      284.30      305.33     20.88 o 
   6   6  10      511.48      566.05     54.77 o 
   7   6  10      169.12      167.49     33.58 o 
   8   6  10      184.87      198.86     31.80 o 
   9   6  10      126.69       48.41     71.43 o 
 -11   7  10       86.05       64.23     29.37 o 
 -10   7  10      435.34      446.42     29.99 o 
  -9   7  10      188.73      195.49     17.91 o 
  -8   7  10     1223.09     1201.46     66.95 o 
  -7   7  10      138.46      141.30     47.57 o 
  -6   7  10     1290.76     1257.34     29.88 o 
  -5   7  10      118.02      134.86      9.87 o 
  -4   7  10     5816.11     5697.05     88.24 o 
  -3   7  10     1291.38     1308.96     23.56 o 
  -2   7  10        0.35        2.29     15.82 o 
  -1   7  10      640.43      667.77     17.15 o 
   0   7  10     6330.47     6252.24    109.12 o 
   1   7  10      408.00      405.54     14.61 o 
   2   7  10      724.12      787.26     40.54 o 
   3   7  10      403.44      418.33     21.06 o 
   4   7  10     3995.43     3822.45     85.82 o 
   5   7  10      203.44      158.95     17.54 o 
   6   7  10      818.45      896.28     45.70 o 
   7   7  10      460.88      437.83     37.75 o 
   8   7  10      112.53       68.18     21.25 o 
   9   7  10      104.90       83.44     51.79 o 
 -11   8  10       73.18       69.78     26.16 o 
 -10   8  10        1.35       -3.37     18.29 o 
  -9   8  10      586.89      612.60     90.50 o 
  -8   8  10      113.43       92.63     39.83 o 
  -7   8  10      251.06      240.18     21.74 o 
  -6   8  10      693.80      705.05     25.06 o 
  -5   8  10     2836.56     2807.97     63.59 o 
  -4   8  10      172.14      177.09     10.37 o 
  -3   8  10     1446.42     1456.63     56.94 o 
  -2   8  10     4500.02     4523.12    207.51 o 
  -1   8  10     1187.21     1212.18     25.89 o 
   0   8  10      412.72      398.90     14.24 o 
   1   8  10     1318.19     1285.33     28.25 o 
   2   8  10     3351.75     3346.77     56.71 o 
   3   8  10        2.64        2.47      7.05 o 
   4   8  10      179.15      164.56     20.00 o 
   5   8  10     1253.99     1246.98     45.36 o 
   6   8  10      452.72      468.45     28.68 o 
   7   8  10      109.37      107.65     20.20 o 
   8   8  10      262.88      201.00     25.24 o 
 -11   9  10       60.20       23.94     25.44 o 
 -10   9  10      269.70      233.78     29.22 o 
  -9   9  10      209.97      202.95     35.92 o 
  -8   9  10      878.12      838.03     41.29 o 
  -7   9  10      296.85      244.23     43.51 o 
  -6   9  10      796.67      789.98     24.65 o 
  -5   9  10        0.02        0.83     16.82 o 
  -4   9  10     3582.16     3436.50     53.73 o 
  -3   9  10     2394.79     2427.46     51.01 o 
  -2   9  10      215.10      284.86     38.99 o 
  -1   9  10     1154.21     1126.08     28.90 o 
   0   9  10     4227.83     4016.80     66.36 o 
   1   9  10      566.81      560.82     17.37 o 
   2   9  10     1114.42     1128.08     38.02 o 
   3   9  10     4523.44     4527.14     85.48 o 
   4   9  10     1703.35     1710.27     47.69 o 
   5   9  10        0.32       20.39     15.52 o 
   6   9  10      424.89      406.65     41.92 o 
   7   9  10      540.61      515.93     30.54 o 
   8   9  10       71.64       47.10     24.01 o 
 -11  10  10       93.52       77.31     32.52 o 
 -10  10  10        8.99       36.65     31.25 o 
  -9  10  10      185.17      185.96     43.41 o 
  -8  10  10      131.65       73.42     22.62 o 
  -7  10  10      504.57      480.66     30.36 o 
  -6  10  10      653.03      654.03     26.12 o 
  -5  10  10     3312.20     3223.93     56.28 o 
  -4  10  10        4.07        0.47      9.55 o 
  -3  10  10     3086.69     3015.58     53.77 o 
  -2  10  10     1695.83     1709.17     34.24 o 
  -1  10  10     2459.48     2533.05     53.32 o 
   0  10  10      109.29      128.82     19.89 o 
   1  10  10     2911.41     2920.88     53.01 o 
   2  10  10     2670.37     2601.92     53.05 o 
   3  10  10      173.73      167.41     15.77 o 
   4  10  10      706.87      717.58     32.77 o 
   5  10  10     1085.93     1079.08     38.64 o 
   6  10  10      344.91      366.53     27.53 o 
   7  10  10      159.30      154.91     28.18 o 
   8  10  10      213.71      248.70     41.37 o 
 -11  11  10       55.38       66.74     29.71 o 
 -10  11  10      119.19      186.79     51.04 o 
  -9  11  10      217.70      233.71     24.26 o 
  -8  11  10      205.66      188.61     29.37 o 
  -7  11  10      692.56      641.46     39.89 o 
  -6  11  10      454.05      450.94     22.19 o 
  -5  11  10       32.39       31.22     10.59 o 
  -4  11  10     2460.08     2471.91     59.85 o 
  -3  11  10     2315.70     2269.38     42.21 o 
  -2  11  10       18.39       12.01     11.91 o 
  -1  11  10     2314.45     2334.48     67.35 o 
   0  11  10     2512.80     2437.77     44.01 o 
   1  11  10      561.58      561.69     17.41 o 
   2  11  10      365.67      400.77     21.48 o 
   3  11  10     1805.27     1858.17     50.17 o 
   4  11  10      240.12      256.19     37.21 o 
   5  11  10        0.23      -15.38     15.38 o 
   6  11  10      148.81      145.04     32.74 o 
   7  11  10      785.89      685.94     44.11 o 
   8  11  10        2.41      -27.50     27.50 o 
 -10  12  10       12.10       34.39     21.14 o 
  -9  12  10      134.49      113.30     24.41 o 
  -8  12  10      639.77      603.73     40.29 o 
  -7  12  10       29.01       31.75     25.89 o 
  -6  12  10        8.72      -10.04     11.50 o 
  -5  12  10     1942.51     1992.79     45.81 o 
  -4  12  10     1151.70     1162.16     26.00 o 
  -3  12  10     2028.82     2063.84     86.85 o 
  -2  12  10      552.55      571.59     22.01 o 
  -1  12  10     4280.36     4305.49     78.53 o 
   0  12  10      586.38      571.72     18.62 o 
   1  12  10     3233.10     3286.17     63.87 o 
   2  12  10      466.72      474.95     40.73 o 
   3  12  10       55.37       54.58     18.71 o 
   4  12  10      242.33      226.69     20.50 o 
   5  12  10      949.10      931.49     36.48 o 
   6  12  10      312.50      304.59     30.19 o 
   7  12  10       56.71       34.20     19.30 o 
   8  12  10      117.37       70.03     24.58 o 
 -10  13  10       14.36       50.56     60.42 o 
  -9  13  10      144.46      123.00     24.84 o 
  -8  13  10      272.56      252.01     37.01 o 
  -7  13  10     1060.30     1067.34     55.58 o 
  -6  13  10       68.97      116.36     21.00 o 
  -5  13  10      111.85      130.82     18.12 o 
  -4  13  10     1565.22     1612.60     38.83 o 
  -3  13  10     2182.85     2259.23     51.20 o 
  -2  13  10       20.16       12.65     10.60 o 
  -1  13  10     1744.17     1771.70     93.59 o 
   0  13  10      481.92      473.89     17.39 o 
   1  13  10     1223.72     1160.33     36.48 o 
   2  13  10      363.17      387.53     21.94 o 
   3  13  10     2400.60     2457.93     65.86 o 
   4  13  10        8.28       -9.48     14.28 o 
   5  13  10        0.62        0.60     25.79 o 
   6  13  10      110.52       88.90     24.95 o 
   7  13  10      329.87      295.25     46.63 o 
   8  13  10        9.72       11.03     25.93 o 
 -10  14  10        1.41        4.13     25.42 o 
  -9  14  10      191.41      149.20     25.79 o 
  -8  14  10      391.31      406.41     38.10 o 
  -7  14  10      109.89      122.23     43.85 o 
  -6  14  10        5.76       40.45     19.92 o 
  -5  14  10     1905.55     1920.81     55.43 o 
  -4  14  10     1367.38     1367.12     42.93 o 
  -3  14  10      101.82       77.94     14.31 o 
  -2  14  10       14.88       13.37     18.30 o 
  -1  14  10      898.76      882.57     46.30 o 
   0  14  10      208.39      162.82     13.07 o 
   1  14  10     1489.25     1559.20     49.79 o 
   2  14  10       81.85      101.57     30.56 o 
   3  14  10      122.00      135.47     20.61 o 
   4  14  10       74.45       69.86     17.17 o 
   5  14  10      688.99      713.65     35.09 o 
   6  14  10       47.95       51.97     36.86 o 
   7  14  10      101.35      101.37     28.65 o 
   8  14  10       37.63       -7.67     28.08 o 
  -9  15  10       86.92       78.82     26.50 o 
  -8  15  10      209.60      253.99     54.17 o 
  -7  15  10     1211.97     1267.38     78.51 o 
  -6  15  10       81.32       61.33     21.72 o 
  -5  15  10      394.78      388.47     30.68 o 
  -4  15  10      425.03      385.43     21.41 o 
  -3  15  10     1281.84     1320.89     81.55 o 
  -2  15  10      181.69      173.92     17.71 o 
  -1  15  10     2158.53     2321.92     67.23 o 
   0  15  10        0.72        4.24     11.28 o 
   1  15  10     1215.23     1189.72     32.17 o 
   2  15  10       10.99        2.44     24.75 o 
   3  15  10     1733.31     1826.07     55.31 o 
   4  15  10        0.14       19.97     23.76 o 
   5  15  10       12.51       -5.85     18.57 o 
   6  15  10       57.47       48.18     22.48 o 
   7  15  10      235.33      194.36     23.54 o 
  -9  16  10      261.05      216.38     27.19 o 
  -8  16  10      126.73      155.56     42.46 o 
  -7  16  10      342.86      449.36     69.45 o 
  -6  16  10       46.95       72.55     30.26 o 
  -5  16  10     1704.34     1662.77    160.39 o 
  -4  16  10       94.15       81.86     17.36 o 
  -3  16  10       85.60       68.98     24.41 o 
  -2  16  10        9.11      -13.43     14.40 o 
  -1  16  10      821.51      755.92     27.53 o 
   0  16  10        1.60       12.59     12.69 o 
   1  16  10      806.71      831.81     48.18 o 
   2  16  10        0.74       -7.00     15.08 o 
   3  16  10      145.44      169.49     22.99 o 
   4  16  10       62.41       78.21     22.79 o 
   5  16  10      671.23      617.28     44.16 o 
   6  16  10       34.64      -22.54     22.54 o 
   7  16  10       16.89       48.99     36.21 o 
  -9  17  10       76.66       75.58     24.35 o 
  -8  17  10       93.27      138.79     56.35 o 
  -7  17  10      874.09      841.75     67.68 o 
  -6  17  10       66.96       86.31     31.05 o 
  -5  17  10      114.28      144.17     26.99 o 
  -4  17  10       10.53        5.94     31.30 o 
  -3  17  10     1497.27     1635.45     59.45 o 
  -2  17  10       78.13       85.04     28.67 o 
  -1  17  10     1630.16     1650.31    141.52 o 
   0  17  10        7.36        9.77     21.73 o 
   1  17  10      175.81      160.34     37.35 o 
   2  17  10        0.64       26.64     16.77 o 
   3  17  10      659.09      745.31     32.59 o 
   4  17  10        0.78      -10.23     17.25 o 
   5  17  10       24.60       57.70     23.45 o 
   6  17  10       13.67       29.15     23.79 o 
   7  17  10      167.07      124.16     43.26 o 
  -8  18  10       12.53      -17.86     49.40 o 
  -7  18  10      131.95      184.33     54.76 o 
  -6  18  10        4.82      -21.73     38.49 o 
  -5  18  10      823.03      742.09    116.51 o 
  -4  18  10        5.61        7.28     23.76 o 
  -3  18  10        0.64        1.98     21.92 o 
  -2  18  10       36.40       25.62     18.01 o 
  -1  18  10      841.14      774.52     31.43 o 
   0  18  10      153.50      178.27     30.01 o 
   1  18  10      900.92      878.24     40.23 o 
   2  18  10       35.12       53.74     22.09 o 
   3  18  10       10.87      -16.22     16.22 o 
   4  18  10        7.59       -1.79     24.31 o 
   5  18  10      483.61      472.28     32.26 o 
   6  18  10        0.19       12.48     32.44 o 
   7  18  10      153.53      112.17     46.98 o 
  -8  19  10       72.13       28.67     36.81 o 
  -7  19  10      960.01      945.37     77.51 o 
  -6  19  10       15.51       40.48     35.71 o 
  -5  19  10        8.82       10.01     27.28 o 
  -4  19  10       11.04      -16.47     27.29 o 
  -3  19  10     1323.83     1170.68     73.25 o 
  -2  19  10        8.31       24.01     40.67 o 
  -1  19  10      324.15      308.82     33.40 o 
   0  19  10       14.40       28.80     18.30 o 
   1  19  10      193.03      198.02     36.06 o 
   2  19  10        0.92      -17.19     22.64 o 
   3  19  10      616.73      748.93     49.33 o 
   4  19  10       11.19       -7.71     22.62 o 
   5  19  10       17.70       42.89     31.35 o 
   6  19  10        9.73       -4.10     25.20 o 
  -7  20  10       40.44       -7.84     37.40 o 
  -6  20  10        3.46       32.84     74.40 o 
  -5  20  10      649.35      563.80     61.97 o 
  -4  20  10       98.92       97.20     28.75 o 
  -3  20  10      100.68      139.49     44.64 o 
  -2  20  10       25.38       63.49     39.68 o 
  -1  20  10      472.20      510.00     72.63 o 
   0  20  10       74.27       65.06     30.18 o 
   1  20  10      516.49      562.38     38.27 o 
   2  20  10        8.53       18.63     24.63 o 
   3  20  10       10.67       15.64     24.79 o 
   4  20  10        0.38        6.19     27.10 o 
   5  20  10      398.57      454.09     36.32 o 
   6  20  10        8.61       26.42     49.01 o 
  -7  21  10      441.71      462.87     77.29 o 
  -6  21  10       12.82       58.53     55.46 o 
  -5  21  10        0.31        6.44     18.26 o 
  -4  21  10        0.62      -12.92     15.93 o 
  -3  21  10      937.46     1044.73     81.48 o 
  -2  21  10        0.04       13.79     28.77 o 
  -1  21  10      385.93      363.15     46.83 o 
   0  21  10       34.09       44.43     26.63 o 
   1  21  10      160.10      171.27     36.74 o 
   2  21  10        2.93       -8.45     25.31 o 
   3  21  10      529.17      520.44     45.68 o 
   4  21  10       18.26        5.06     44.20 o 
   5  21  10       44.74        4.75     15.87 o 
  -6  22  10       10.21       72.32     38.59 o 
  -5  22  10      289.47      284.79     32.15 o 
  -4  22  10       30.31       20.40     29.61 o 
  -3  22  10      173.86      242.08     52.98 o 
  -2  22  10       26.24       17.86     32.74 o 
  -1  22  10      327.90      280.79     47.53 o 
   0  22  10        4.44       -3.88     23.21 o 
   1  22  10      383.42      367.87     37.16 o 
   2  22  10        0.08      -17.81     44.15 o 
   3  22  10       41.22       41.62     30.79 o 
   4  22  10       41.99       97.10     43.06 o 
  -6  23  10      118.62      118.06     45.83 o 
  -5  23  10       44.18       78.89     21.85 o 
  -4  23  10       32.31       34.77     18.95 o 
  -3  23  10      546.81      608.36     66.78 o 
  -2  23  10        4.45      -27.68     32.84 o 
  -1  23  10      311.29      292.49     45.24 o 
   0  23  10       31.75       19.74     38.59 o 
   1  23  10       62.76       70.24     57.54 o 
   2  23  10       14.30       26.82     37.75 o 
   3  23  10      396.12      446.80     46.63 o 
  -5  24  10      173.95      148.20     80.36 o 
  -4  24  10       44.49       26.73     21.69 o 
  -3  24  10      136.70      155.56     34.53 o 
  -2  24  10       24.41       15.77     34.52 o 
  -1  24  10      104.69      101.00     37.30 o 
   0  24  10        6.59      -17.86     35.61 o 
   1  24  10      586.50      517.27     73.03 o 
   2  24  10       11.09       45.44     38.59 o 
  -5  25  10       51.46      -16.77     47.42 o 
  -4  25  10       60.97       43.94     27.69 o 
  -3  25  10      208.44      252.00     40.97 o 
  -2  25  10        1.93       95.34     44.94 o 
   0  25  10      109.94      122.92     42.56 o 
   1  25  10       81.80      192.07     68.95 o 
  -3  26  10       79.95       93.45     31.05 o 
  -2  26  10       83.46       65.48     32.64 o 
  -1  26  10      137.11       46.73     40.87 o 
 -11   0  11      269.13      253.99     50.20 o 
  -9   0  11      137.81       98.42     20.64 o 
  -7   0  11     2712.08     2737.30     82.45 o 
  -5   0  11       27.20       49.80      8.93 o 
  -3   0  11     2111.77     2008.71     42.42 o 
  -1   0  11      489.25      521.59     24.41 o 
   1   0  11      235.10      288.23     28.87 o 
   3   0  11     2422.80     2482.99     87.91 o 
   5   0  11     1246.34     1382.14     53.90 o 
   7   0  11      560.90      603.70     37.11 o 
   9   0  11      390.68      401.34     64.39 o 
 -11   1  11      802.37      892.44     84.35 o 
 -10   1  11        1.34       14.02     16.21 o 
  -9   1  11      893.45      929.81     28.05 o 
  -8   1  11      295.96      266.31     14.55 o 
  -7   1  11     1033.06     1065.26     59.70 o 
  -6   1  11       29.66       23.89      9.72 o 
  -5   1  11     6466.27     6281.60     79.51 o 
  -4   1  11      124.54      100.00      9.47 o 
  -3   1  11     1085.99     1106.18     19.97 o 
  -2   1  11       16.85       31.16      7.89 o 
  -1   1  11     3472.01     3524.40    145.17 o 
   0   1  11        5.94       -2.07     12.45 o 
   1   1  11     9769.71     9793.70    157.72 o 
   2   1  11      285.17      266.19     22.79 o 
   3   1  11      283.66      277.87     21.21 o 
   4   1  11       13.99        4.15     12.37 o 
   5   1  11     3351.28     3312.27     81.18 o 
   6   1  11        0.46       29.72     16.95 o 
   7   1  11      271.40      237.65     21.41 o 
   8   1  11       33.68       76.94     26.19 o 
   9   1  11      217.50      156.36     52.78 o 
 -11   2  11      328.41      365.82     32.00 o 
 -10   2  11        0.49      -19.73     20.68 o 
  -9   2  11       92.61      128.96     31.90 o 
  -8   2  11       43.69       45.43     12.22 o 
  -7   2  11     3013.87     3031.18     55.01 o 
  -6   2  11       77.74       75.98     11.86 o 
  -5   2  11      498.71      513.88     16.42 o 
  -4   2  11       36.43       55.18      6.69 o 
  -3   2  11     2245.80     2247.39     44.85 o 
  -2   2  11      591.95      513.37     25.51 o 
  -1   2  11     1455.05     1489.00     53.17 o 
   0   2  11       97.21       73.78      5.39 o 
   1   2  11        3.99       54.03     21.83 o 
   2   2  11      294.23      275.44     19.02 o 
   3   2  11     1630.66     1603.95     39.20 o 
   4   2  11       33.45        6.92     13.53 o 
   5   2  11     1031.91     1072.94     37.79 o 
   6   2  11      183.77      174.21     21.76 o 
   7   2  11     1117.14     1145.97     43.82 o 
   8   2  11        0.26       24.09     21.92 o 
   9   2  11      300.68      290.41     60.13 o 
 -11   3  11      526.51      493.94     45.10 o 
 -10   3  11      153.25      130.49     19.31 o 
  -9   3  11     1116.80     1084.15     29.86 o 
  -8   3  11      691.30      670.44     23.09 o 
  -7   3  11       60.47       83.54     12.92 o 
  -6   3  11      247.51      253.20     16.26 o 
  -5   3  11     3773.10     3682.04     50.00 o 
  -4   3  11      147.21      133.64      7.95 o 
  -3   3  11     1742.20     1841.32     31.16 o 
  -2   3  11       19.68       36.50     12.00 o 
  -1   3  11     2426.52     2507.54     98.86 o 
   0   3  11      186.72      179.29     33.04 o 
   1   3  11     8339.04     8198.73    134.66 o 
   2   3  11      550.39      577.64     32.55 o 
   3   3  11       53.47       97.68     12.81 o 
   4   3  11       16.35       26.14     13.47 o 
   5   3  11     5300.58     5259.65    144.70 o 
   6   3  11       19.72       10.26     18.86 o 
   7   3  11      301.46      294.93     40.38 o 
   8   3  11      128.35      121.42     28.92 o 
 -11   4  11      357.67      326.93     36.41 o 
 -10   4  11       50.58       56.47     19.24 o 
  -9   4  11       23.34       23.19     12.68 o 
  -8   4  11      290.63      305.31     20.21 o 
  -7   4  11     2712.29     2693.30     56.64 o 
  -6   4  11       63.62       71.53     12.71 o 
  -5   4  11      957.38      945.07     19.55 o 
  -4   4  11        8.90       -5.80     12.35 o 
  -3   4  11     7050.47     6984.03    101.26 o 
  -2   4  11      122.65      146.09      9.72 o 
  -1   4  11     2122.45     2196.47     34.89 o 
   0   4  11       44.59       56.23      7.99 o 
   1   4  11       42.04       80.64     16.22 o 
   2   4  11      952.52      875.43     55.83 o 
   3   4  11     3543.15     3646.66     74.10 o 
   4   4  11       72.40       59.81     14.80 o 
   5   4  11      122.29      148.48     49.16 o 
   6   4  11      183.25      209.51     51.89 o 
   7   4  11      643.24      664.64     33.30 o 
   8   4  11       11.15       56.90     22.44 o 
 -11   5  11      321.28      322.36     44.15 o 
 -10   5  11      223.38      174.27     38.00 o 
  -9   5  11      873.07      931.03     32.62 o 
  -8   5  11     1063.52     1054.02     37.36 o 
  -7   5  11       28.13       38.77     15.38 o 
  -6   5  11       36.57       27.10     12.61 o 
  -5   5  11     3298.50     3308.56     74.24 o 
  -4   5  11      711.22      740.05     18.50 o 
  -3   5  11     1190.11     1229.27     23.88 o 
  -2   5  11      547.57      534.60     34.83 o 
  -1   5  11     2298.65     2375.11     64.18 o 
   0   5  11      249.07      261.76      9.59 o 
   1   5  11     6440.90     6344.73     96.64 o 
   2   5  11      236.88      237.09     14.18 o 
   3   5  11      159.47      171.51     15.57 o 
   4   5  11      697.97      714.63     35.83 o 
   5   5  11     1710.70     1654.35     63.14 o 
   6   5  11       83.46      106.91     19.87 o 
   7   5  11       48.43       27.66     18.51 o 
   8   5  11      241.17      255.43     32.98 o 
 -11   6  11      294.72      214.34     30.41 o 
 -10   6  11      123.82      113.63     25.84 o 
  -9   6  11       58.74       53.13     15.43 o 
  -8   6  11      235.88      251.79     35.07 o 
  -7   6  11     2855.25     2857.84    149.55 o 
  -6   6  11        1.32      -10.55     12.60 o 
  -5   6  11      502.01      501.03     28.33 o 
  -4   6  11     1138.28     1129.77     23.16 o 
  -3   6  11     4349.21     4200.37     60.89 o 
  -2   6  11        2.54        1.10      6.51 o 
  -1   6  11     4463.71     4581.60     73.43 o 
   0   6  11       61.54       80.08     19.10 o 
   1   6  11     1220.97     1237.49     62.94 o 
   2   6  11      160.86      127.49     11.96 o 
   3   6  11     4843.63     4582.20     96.23 o 
   4   6  11        1.42       31.06     20.24 o 
   5   6  11      106.95      101.90     18.08 o 
   6   6  11      441.47      445.13     26.97 o 
   7   6  11      700.09      649.00     43.61 o 
   8   6  11      132.99       46.45     28.87 o 
 -11   7  11       42.14       37.96     37.25 o 
 -10   7  11       28.23       43.04     20.37 o 
  -9   7  11      686.19      694.45     29.89 o 
  -8   7  11      925.57      919.00     91.90 o 
  -7   7  11      116.45      113.78     18.85 o 
  -6   7  11      202.98      165.01     12.82 o 
  -5   7  11     4752.13     4609.52     68.84 o 
  -4   7  11      956.39      970.58     21.70 o 
  -3   7  11     3789.89     3777.69    104.34 o 
  -2   7  11     4103.53     4006.91    110.38 o 
  -1   7  11     1354.75     1425.02     54.26 o 
   0   7  11      106.26       86.10      9.34 o 
   1   7  11     2915.26     2919.41     51.74 o 
   2   7  11     2685.51     2551.40     47.27 o 
   3   7  11      377.48      417.91     23.20 o 
   4   7  11      726.34      671.37     52.55 o 
   5   7  11      712.83      746.22     30.52 o 
   6   7  11      206.48      199.36     22.65 o 
   7   7  11       64.30       76.89     34.28 o 
   8   7  11      119.27      116.46     28.98 o 
 -11   8  11       91.26      107.19     24.08 o 
 -10   8  11       77.71      108.49     60.57 o 
  -9   8  11        5.85        3.57     15.33 o 
  -8   8  11      318.24      343.35     55.71 o 
  -7   8  11     2099.39     2081.72     60.67 o 
  -6   8  11      215.72      192.55     17.73 o 
  -5   8  11      408.78      433.71     18.36 o 
  -4   8  11     2554.14     2584.38     40.05 o 
  -3   8  11     5116.52     5156.92     83.69 o 
  -2   8  11       11.57       36.66     13.34 o 
  -1   8  11     3799.08     3752.90     65.42 o 
   0   8  11      843.53      881.45     39.01 o 
   1   8  11     2028.17     2023.00     39.05 o 
   2   8  11      362.30      358.56     16.31 o 
   3   8  11     2565.80     2515.38     61.98 o 
   4   8  11        0.74        7.24     11.90 o 
   5   8  11       11.26        5.68     17.81 o 
   6   8  11      600.88      671.98     33.71 o 
   7   8  11      455.22      376.30     31.42 o 
   8   8  11        1.52       29.70     35.71 o 
 -11   9  11        1.99       52.53     33.60 o 
 -10   9  11       11.72       -4.63     22.60 o 
  -9   9  11      212.96      225.98     47.03 o 
  -8   9  11      451.14      499.62     46.49 o 
  -7   9  11      314.86      277.49     22.37 o 
  -6   9  11      489.14      520.70     20.19 o 
  -5   9  11     1798.95     1844.16     34.29 o 
  -4   9  11        0.64       -1.95     14.88 o 
  -3   9  11     1240.64     1236.51     28.51 o 
  -2   9  11     7358.86     7439.86    112.79 o 
  -1   9  11      704.98      721.39     42.58 o 
   0   9  11      363.28      351.23     17.47 o 
   1   9  11     2214.24     2293.33     44.67 o 
   2   9  11     5080.17     5159.27     96.11 o 
   3   9  11        0.44       -7.05     17.31 o 
   4   9  11      584.05      587.78     31.11 o 
   5   9  11      460.26      413.69     27.31 o 
   6   9  11      111.72       65.07     20.05 o 
   7   9  11       83.58       24.16     42.21 o 
   8   9  11       58.11       38.48     24.80 o 
 -11  10  11       55.72       27.80     30.68 o 
 -10  10  11      165.42      147.43     28.72 o 
  -9  10  11      151.72      155.78     31.00 o 
  -8  10  11      819.15      899.41     47.24 o 
  -7  10  11      927.04      873.17     42.78 o 
  -6  10  11      555.04      504.49     29.67 o 
  -5  10  11      218.63      201.66     14.10 o 
  -4  10  11     3451.52     3492.91     58.01 o 
  -3  10  11     4070.72     3967.33    156.24 o 
  -2  10  11      527.65      520.13     18.30 o 
  -1  10  11     1898.30     1895.23     45.17 o 
   0  10  11     1227.05     1344.61     63.53 o 
   1  10  11      677.77      648.45     20.33 o 
   2  10  11      197.98      209.78     14.15 o 
   3  10  11     1974.63     2087.04     54.85 o 
   4  10  11      649.63      599.52     67.53 o 
   5  10  11       28.00       43.27     28.87 o 
   6  10  11      452.33      392.55     59.14 o 
   7  10  11      340.69      353.73     42.22 o 
   8  10  11       19.62       40.11     26.16 o 
 -10  11  11       42.42       30.44     21.61 o 
  -9  11  11      239.88      219.74     24.69 o 
  -8  11  11      192.20      144.75     28.08 o 
  -7  11  11      453.99      454.75     39.00 o 
  -6  11  11     1345.68     1251.85     46.85 o 
  -5  11  11      585.10      632.03     20.17 o 
  -4  11  11      202.34      176.15     13.44 o 
  -3  11  11      145.26      104.06     11.36 o 
  -2  11  11     7574.23     7865.17    124.30 o 
  -1  11  11      645.87      679.64     24.46 o 
   0  11  11      553.21      522.81     30.96 o 
   1  11  11      419.01      467.05     21.73 o 
   2  11  11     3287.28     3351.93     93.15 o 
   3  11  11      120.63      132.30     20.24 o 
   4  11  11      452.41      454.39     67.18 o 
   5  11  11      313.35      361.87     34.58 o 
   6  11  11       58.25       70.88     24.36 o 
   7  11  11       99.26      108.21     28.83 o 
   8  11  11      205.30      209.78     35.33 o 
 -10  12  11      183.77       76.51     33.08 o 
  -9  12  11      177.02      160.74     22.68 o 
  -8  12  11      449.04      483.42     38.80 o 
  -7  12  11      101.82       59.53     27.68 o 
  -6  12  11      588.19      605.31     38.70 o 
  -5  12  11      470.21      461.66     18.80 o 
  -4  12  11     3123.32     3094.29     88.28 o 
  -3  12  11      406.88      393.26     16.26 o 
  -2  12  11      889.60      917.84     59.50 o 
  -1  12  11     1023.27      947.80     33.75 o 
   0  12  11     2097.14     2246.85     49.36 o 
   1  12  11      205.33      223.29     26.09 o 
   2  12  11       15.44        4.27     22.92 o 
   3  12  11      738.06      715.75     32.09 o 
   4  12  11      594.42      622.07     37.36 o 
   5  12  11        6.09       45.27     19.50 o 
   6  12  11      509.35      504.41     90.84 o 
   7  12  11      152.98      146.09     31.90 o 
   8  12  11        5.64       -8.02     23.81 o 
 -10  13  11       29.10       29.28     54.07 o 
  -9  13  11      196.46      181.68     41.17 o 
  -8  13  11      404.65      386.37     34.63 o 
  -7  13  11        1.58       34.72     22.62 o 
  -6  13  11      638.36      589.84     41.28 o 
  -5  13  11      900.10      873.50     33.79 o 
  -4  13  11       40.37       70.13     13.31 o 
  -3  13  11        0.52        2.74     10.13 o 
  -2  13  11     3031.77     2999.77     66.31 o 
  -1  13  11      187.91      217.09     15.57 o 
   0  13  11      304.46      336.32     17.74 o 
   1  13  11       13.01        2.60     11.61 o 
   2  13  11     1424.45     1613.15     81.50 o 
   3  13  11      152.50      119.43     21.26 o 
   4  13  11      395.73      438.87     42.47 o 
   5  13  11      323.59      373.17     27.68 o 
   6  13  11       59.66       48.81     20.20 o 
   7  13  11       46.56       52.94     27.66 o 
   8  13  11      175.82      107.35     62.70 o 
  -9  14  11      156.21      156.96     24.43 o 
  -8  14  11      207.24      177.49     32.74 o 
  -7  14  11       10.52       -0.99     28.17 o 
  -6  14  11      308.19      346.57     29.27 o 
  -5  14  11       77.56       68.75     23.86 o 
  -4  14  11     2527.78     2502.69     51.92 o 
  -3  14  11        9.29       11.42     10.29 o 
  -2  14  11      102.23       95.73     19.49 o 
  -1  14  11      371.15      348.38     21.11 o 
   0  14  11     3402.64     3514.02     71.35 o 
   1  14  11        5.06       29.27     19.44 o 
   2  14  11      816.18      794.42     33.69 o 
   3  14  11      249.41      223.67     23.32 o 
   4  14  11      438.65      449.01     29.08 o 
   5  14  11       27.85       50.69     27.47 o 
   6  14  11      218.44      226.65     53.03 o 
   7  14  11        8.41       -8.66     26.52 o 
  -9  15  11       83.44       60.67     31.15 o 
  -8  15  11      705.33      668.83     50.51 o 
  -7  15  11       11.67       -3.97     24.70 o 
  -6  15  11      699.89      821.76     46.94 o 
  -5  15  11      266.86      245.93     27.79 o 
  -4  15  11      376.63      397.62     21.10 o 
  -3  15  11       70.16       63.59     14.72 o 
  -2  15  11      898.77      931.92     32.70 o 
  -1  15  11        0.38        5.29     11.78 o 
   0  15  11       48.67       68.59     56.95 o 
   1  15  11        1.70        6.41     14.34 o 
   2  15  11      670.60      592.83     31.11 o 
   3  15  11      142.94      150.15     53.43 o 
   4  15  11      417.44      465.59     43.06 o 
   5  15  11       35.71       40.36     26.29 o 
   6  15  11       22.41       56.45     26.93 o 
   7  15  11       32.41       16.17     30.28 o 
  -9  16  11       68.11       40.12     24.95 o 
  -8  16  11       32.52       43.75     25.79 o 
  -7  16  11        8.74       39.68     27.78 o 
  -6  16  11      275.99      250.03     26.89 o 
  -5  16  11       34.66       37.16     15.74 o 
  -4  16  11     1556.30     1565.40     59.17 o 
  -3  16  11       43.07       49.05     13.63 o 
  -2  16  11      242.99      196.72     26.79 o 
  -1  16  11      129.91      158.70     21.58 o 
   0  16  11     2861.54     2977.84     76.33 o 
   1  16  11        0.02       -7.66     19.77 o 
   2  16  11      799.55      785.13     37.71 o 
   3  16  11      145.10      119.55     21.77 o 
   4  16  11      314.53      264.10     30.28 o 
   5  16  11        1.16       -8.94     25.44 o 
   6  16  11      402.18      350.30     34.44 o 
   7  16  11        9.62      -28.33     28.33 o 
  -8  17  11      667.67      659.09     50.11 o 
  -7  17  11      128.58      160.32     29.47 o 
  -6  17  11      285.65      282.97     49.81 o 
  -5  17  11       10.59       27.83     22.32 o 
  -4  17  11      361.02      308.04     29.47 o 
  -3  17  11       56.13       54.24     14.06 o 
  -2  17  11      606.09      615.53     29.99 o 
  -1  17  11       30.49       26.02     16.70 o 
   0  17  11      109.53      152.82     21.51 o 
   1  17  11        1.33        3.13     27.67 o 
   2  17  11      372.91      364.88     41.18 o 
   3  17  11       43.94       48.57     20.48 o 
   4  17  11      625.02      725.07     37.34 o 
   5  17  11       61.77       85.83     29.34 o 
   6  17  11       29.30       43.61     44.20 o 
   7  17  11       28.63       39.76     44.59 o 
  -8  18  11       48.35       22.92     38.89 o 
  -7  18  11        1.20        3.97     88.99 o 
  -6  18  11      305.26      285.05     56.36 o 
  -5  18  11       22.15       53.56     41.22 o 
  -4  18  11      832.18      883.35     49.92 o 
  -3  18  11       20.82       10.36     15.78 o 
  -2  18  11        0.01        1.67     14.65 o 
  -1  18  11       23.33       -5.13     23.91 o 
   0  18  11     1338.91     1460.11     47.03 o 
   1  18  11        0.10        8.85     16.82 o 
   2  18  11      367.64      401.22     34.87 o 
   3  18  11       76.29       78.30     48.07 o 
   4  18  11      335.05      314.88     27.60 o 
   5  18  11       23.28      -11.19     25.41 o 
   6  18  11      391.36      448.66     37.67 o 
  -8  19  11      264.46      246.05     56.35 o 
  -7  19  11       60.00       54.76     38.69 o 
  -6  19  11      256.52      258.06     44.55 o 
  -5  19  11        7.28        8.67     23.10 o 
  -4  19  11      156.97      116.88     22.84 o 
  -3  19  11       43.75       22.46     21.09 o 
  -2  19  11      401.94      408.00     66.73 o 
  -1  19  11        2.32       -2.44     18.40 o 
   0  19  11      167.61      173.45     26.69 o 
   1  19  11        1.46        8.75     30.29 o 
   2  19  11      123.20       60.70     27.05 o 
   3  19  11       38.85       94.48     37.52 o 
   4  19  11      435.36      438.13     45.59 o 
   5  19  11        0.01      -24.91     57.54 o 
   6  19  11        0.20      -43.75     43.75 o 
  -7  20  11        0.11      -14.78     60.32 o 
  -6  20  11      252.32      305.58     66.08 o 
  -5  20  11       14.94        6.81     18.97 o 
  -4  20  11      481.72      489.82     38.81 o 
  -3  20  11        9.28       -7.04     27.88 o 
  -2  20  11       30.14       19.43     20.95 o 
  -1  20  11        7.91       24.45     19.89 o 
   0  20  11      634.04      563.19     87.12 o 
   1  20  11        1.43       16.45     77.98 o 
   2  20  11      475.10      490.14     42.02 o 
   3  20  11       12.87       66.82     26.32 o 
   4  20  11      376.35      413.31     53.68 o 
   5  20  11        2.95       28.16     34.35 o 
  -7  21  11       49.99       87.50     60.71 o 
  -6  21  11      297.63      262.13     64.29 o 
  -5  21  11        0.52        5.95     26.25 o 
  -4  21  11       29.71       -0.83     41.07 o 
  -3  21  11        0.00      -25.69     32.54 o 
  -2  21  11      776.70      793.38     51.88 o 
  -1  21  11        6.75       33.68     21.98 o 
   0  21  11       19.46       54.95     46.13 o 
   1  21  11        3.97      -25.91     25.91 o 
   2  21  11      182.99      147.08     31.00 o 
   3  21  11       28.16       -9.79     36.91 o 
   4  21  11      284.59      282.24     38.06 o 
  -6  22  11      188.90      235.33     50.20 o 
  -5  22  11       35.99       14.81     19.25 o 
  -4  22  11      453.14      478.80     49.97 o 
  -3  22  11       50.27        8.93     32.84 o 
  -2  22  11       15.00       82.74     37.02 o 
  -1  22  11       17.66       15.77     36.51 o 
   0  22  11      467.99      536.63     42.81 o 
   1  22  11        2.77        3.08     41.52 o 
   2  22  11      185.27      235.72     45.24 o 
   3  22  11       26.28       63.09     39.27 o 
  -5  23  11       11.99       36.35     23.14 o 
  -4  23  11       39.47       63.97     25.20 o 
  -3  23  11        1.14      -40.48     48.51 o 
  -2  23  11      558.35      527.12    107.81 o 
  -1  23  11        8.59       52.48     36.51 o 
   0  23  11       19.84       -7.04     50.79 o 
   1  23  11       48.19       29.49     54.02 o 
   2  23  11      270.83      283.76     40.92 o 
  -5  24  11       21.93       -1.19      9.72 o 
  -4  24  11      296.03      276.92     39.98 o 
  -3  24  11       45.76       93.45     54.86 o 
  -2  24  11        0.14       90.48     42.56 o 
  -1  24  11       62.17       44.54     35.71 o 
   0  24  11      409.02      419.21     60.62 o 
   1  24  11       16.98       99.11     57.64 o 
  -4  25  11       15.27       64.61     37.10 o 
  -3  25  11       15.31        7.84     37.40 o 
  -2  25  11      335.06      237.23     66.97 o 
  -1  25  11        8.41       48.41     44.74 o 
   0  25  11       31.39       41.67     39.88 o 
 -10   0  12       28.57       82.24     29.76 o 
  -8   0  12      395.88      415.35     23.12 o 
  -6   0  12     1431.95     1408.24     49.64 o 
  -4   0  12      159.46      179.18     12.70 o 
  -2   0  12     5895.33     5917.52    106.83 o 
   0   0  12      102.30      127.19     20.64 o 
   2   0  12      187.12      221.05     28.08 o 
   4   0  12     2673.42     2753.69    119.10 o 
   6   0  12      100.01      180.86     50.80 o 
   8   0  12     1033.86      821.84     66.79 o 
 -11   1  12        1.95        5.84     24.35 o 
 -10   1  12     1519.46     1623.08     67.15 o 
  -9   1  12       69.72       67.71     18.16 o 
  -8   1  12      182.82      200.06     14.77 o 
  -7   1  12        1.77       -5.35     10.19 o 
  -6   1  12       56.39       82.01     22.77 o 
  -5   1  12       74.54       70.17     11.41 o 
  -4   1  12     5171.81     5090.80     66.83 o 
  -3   1  12      232.02      213.70      9.12 o 
  -2   1  12      762.33      792.00     21.39 o 
  -1   1  12      195.30      196.78      8.70 o 
   0   1  12     4844.31     4972.59     80.16 o 
   1   1  12       26.86        2.51     19.30 o 
   2   1  12     6692.10     6548.33    129.85 o 
   3   1  12      154.21      114.05     19.71 o 
   4   1  12      636.83      780.10     41.63 o 
   5   1  12      182.73      150.12     26.74 o 
   6   1  12     2342.77     2479.33     84.46 o 
   7   1  12       15.12        9.65     15.87 o 
   8   1  12        0.06        7.56     28.21 o 
 -11   2  12        0.45       42.60     21.30 o 
 -10   2  12       35.73       38.69     18.83 o 
  -9   2  12        0.05       -8.14     16.82 o 
  -8   2  12      384.46      391.98     22.03 o 
  -7   2  12       91.34       81.68     21.83 o 
  -6   2  12     2043.60     1935.54     44.34 o 
  -5   2  12       48.45       35.82      6.58 o 
  -4   2  12      906.67      900.09     18.01 o 
  -3   2  12      155.02      161.84     14.63 o 
  -2   2  12     2385.59     2424.14     38.77 o 
  -1   2  12       79.34       86.01     16.32 o 
   0   2  12       10.35       35.19     12.04 o 
   1   2  12      302.91      285.18     16.28 o 
   2   2  12      680.61      749.99     31.67 o 
   3   2  12       91.03       82.67     18.18 o 
   4   2  12     2612.03     2621.81    147.01 o 
   5   2  12       95.41      108.80     21.65 o 
   6   2  12        0.23       42.67     17.58 o 
   7   2  12        3.10        2.03     18.94 o 
   8   2  12      873.77      741.97     99.63 o 
 -11   3  12        0.13       29.66     35.71 o 
 -10   3  12     1342.38     1446.49     46.80 o 
  -9   3  12      308.38      301.03     19.30 o 
  -8   3  12      569.25      609.87     25.22 o 
  -7   3  12       20.49        9.11     10.85 o 
  -6   3  12       96.95      138.89     28.52 o 
  -5   3  12      318.36      280.23     10.76 o 
  -4   3  12     6095.69     6082.79     86.15 o 
  -3   3  12       30.67       36.84      8.90 o 
  -2   3  12     2217.55     2138.44     36.42 o 
  -1   3  12     3837.38     3884.07     76.56 o 
   0   3  12     6126.10     6187.98     94.56 o 
   1   3  12      551.32      548.84     23.02 o 
   2   3  12     3999.98     3891.48    106.28 o 
   3   3  12      772.16      808.95     35.94 o 
   4   3  12      926.18      970.12     41.54 o 
   5   3  12       57.16       71.81     35.81 o 
   6   3  12     1498.37     1582.19     62.09 o 
   7   3  12      135.09      151.73     29.07 o 
   8   3  12        0.95        0.69     22.46 o 
 -11   4  12       10.97       12.00     25.99 o 
 -10   4  12      121.25      153.72     83.34 o 
  -9   4  12       19.22        9.12     22.77 o 
  -8   4  12      629.33      586.55     24.73 o 
  -7   4  12      167.18      126.74     14.41 o 
  -6   4  12     3122.97     3160.52    168.11 o 
  -5   4  12       61.89       55.65     13.89 o 
  -4   4  12     1042.20     1044.42     38.81 o 
  -3   4  12      363.25      345.51     14.69 o 
  -2   4  12     5992.89     6011.71     85.70 o 
  -1   4  12      127.58      124.45     19.30 o 
   0   4  12      495.49      581.74     35.53 o 
   1   4  12      283.09      289.69     17.44 o 
   2   4  12     1563.24     1505.81     44.97 o 
   3   4  12       13.61       28.52     22.92 o 
   4   4  12     1518.60     1492.54     43.14 o 
   5   4  12       79.35       63.68     16.56 o 
   6   4  12       34.87        4.06     20.44 o 
   7   4  12      152.68      136.13     58.93 o 
   8   4  12      460.84      388.50     37.31 o 
 -11   5  12      116.43      102.19     27.98 o 
 -10   5  12      717.29      726.71    132.77 o 
  -9   5  12       96.91       88.78     16.26 o 
  -8   5  12      528.62      550.01     73.38 o 
  -7   5  12      234.47      207.43     18.88 o 
  -6   5  12     1052.33     1038.54     40.99 o 
  -5   5  12      170.88      142.05      9.39 o 
  -4   5  12     7370.29     7154.24    107.55 o 
  -3   5  12      448.48      458.82     19.05 o 
  -2   5  12      304.30      306.83     13.26 o 
  -1   5  12     4892.08     4748.82     84.46 o 
   0   5  12     3181.94     3324.91     99.19 o 
   1   5  12      596.43      593.27     23.67 o 
   2   5  12     1664.16     1634.27     51.93 o 
   3   5  12     2294.22     2210.72     57.52 o 
   4   5  12      546.99      573.64     29.77 o 
   5   5  12       76.75      115.87     20.04 o 
   6   5  12      738.62      685.34     35.91 o 
   7   5  12      123.50      132.71     38.94 o 
   8   5  12        1.83        4.76     23.46 o 
 -11   6  12       20.23       19.74     30.75 o 
 -10   6  12      408.69      403.97     38.50 o 
  -9   6  12       85.14       78.59     18.90 o 
  -8   6  12      386.16      428.79     27.20 o 
  -7   6  12        0.77       13.05     22.82 o 
  -6   6  12     3959.82     3725.75     83.93 o 
  -5   6  12      509.68      536.45     31.90 o 
  -4   6  12      638.57      617.67     36.67 o 
  -3   6  12      112.01      101.81      8.70 o 
  -2   6  12     7367.97     7452.98    111.89 o 
  -1   6  12     1005.75     1011.74     53.35 o 
   0   6  12      137.45      154.69     32.34 o 
   1   6  12       34.42       20.86     14.34 o 
   2   6  12     3009.03     2840.67     60.56 o 
   3   6  12        2.96      -12.39     20.88 o 
   4   6  12      740.77      772.97     34.21 o 
   5   6  12      298.26      276.87     20.85 o 
   6   6  12        4.40        2.69     19.91 o 
   7   6  12      150.75      128.79     22.25 o 
   8   6  12      317.05      274.90     34.68 o 
 -11   7  12      309.92      283.71     49.81 o 
 -10   7  12      382.04      458.48    107.80 o 
  -9   7  12      187.52      166.63     22.72 o 
  -8   7  12      598.68      573.99     27.88 o 
  -7   7  12      258.36      258.07     47.33 o 
  -6   7  12      578.09      569.13     45.65 o 
  -5   7  12      340.83      365.93     13.33 o 
  -4   7  12     2771.75     2765.11     45.29 o 
  -3   7  12      146.13      154.29     20.19 o 
  -2   7  12      380.35      388.78     38.25 o 
  -1   7  12     4640.90     4703.76     75.19 o 
   0   7  12     1958.78     2003.24     39.65 o 
   1   7  12        9.80       -9.31      9.31 o 
   2   7  12      390.68      372.85     29.37 o 
   3   7  12     2692.72     2567.93     64.35 o 
   4   7  12      188.93      202.59     20.00 o 
   5   7  12      102.05       81.17     26.22 o 
   6   7  12      509.42      507.72     30.95 o 
   7   7  12       32.41       -1.52     27.74 o 
   8   7  12        5.98       32.87     26.61 o 
 -11   8  12        2.11        0.20     58.18 o 
 -10   8  12      224.45      176.75     27.81 o 
  -9   8  12      245.53      222.77     21.87 o 
  -8   8  12      208.94      192.31     21.27 o 
  -7   8  12       57.33      107.96     22.06 o 
  -6   8  12     2782.80     2760.92     67.40 o 
  -5   8  12     2876.28     2763.58     62.84 o 
  -4   8  12       33.76       47.56      9.44 o 
  -3   8  12      870.39      877.52     22.32 o 
  -2   8  12     6419.98     6496.99    100.66 o 
  -1   8  12     2033.82     2076.21     78.41 o 
   0   8  12        5.35       19.23      8.78 o 
   1   8  12      587.23      604.41     20.23 o 
   2   8  12     1843.87     1880.10     42.51 o 
   3   8  12        1.93      -15.35     15.35 o 
   4   8  12      747.99      729.65     31.44 o 
   5   8  12      439.48      492.45     33.02 o 
   6   8  12        0.45        4.61     22.07 o 
   7   8  12       75.66       53.13     30.30 o 
   8   8  12      134.16      135.83     24.04 o 
 -11   9  12      316.18      275.39     44.67 o 
 -10   9  12      197.77      201.25     33.09 o 
  -9   9  12      121.76      102.57     19.21 o 
  -8   9  12      644.43      666.08     33.10 o 
  -7   9  12      811.78      924.60     92.14 o 
  -6   9  12      496.01      445.25     55.02 o 
  -5   9  12       67.99       71.80     12.18 o 
  -4   9  12     2447.85     2446.23     48.45 o 
  -3   9  12     1298.66     1330.56     30.17 o 
  -2   9  12      743.99      689.20     22.03 o 
  -1   9  12     2404.41     2412.81     47.80 o 
   0   9  12     1533.10     1543.63     57.49 o 
   1   9  12       42.85       45.84     17.41 o 
   2   9  12       45.18       45.92     13.72 o 
   3   9  12     1586.65     1719.26     56.97 o 
   4   9  12      164.23      147.63     25.29 o 
   5   9  12       52.73       41.91     22.16 o 
   6   9  12      322.46      239.08     28.01 o 
   7   9  12      205.65      170.80     24.85 o 
   8   9  12        0.57       19.74     25.00 o 
 -11  10  12        1.43       21.73     37.60 o 
 -10  10  12       66.51       50.13     22.49 o 
  -9  10  12      410.21      354.15     30.06 o 
  -8  10  12      194.70      145.55     26.59 o 
  -7  10  12      146.15      144.75     28.08 o 
  -6  10  12     1097.76     1166.34     49.53 o 
  -5  10  12     1561.05     1583.67     73.66 o 
  -4  10  12       62.16       45.79     12.95 o 
  -3  10  12     2158.84     2109.23     42.07 o 
  -2  10  12     2470.71     2494.53     50.54 o 
  -1  10  12     2094.92     2144.72     69.57 o 
   0  10  12     1802.77     1849.81     57.99 o 
   1  10  12     1199.69     1131.17     39.16 o 
   2  10  12      603.66      686.88     23.23 o 
   3  10  12        3.37       -2.99     19.35 o 
   4  10  12      552.99      596.72     29.46 o 
   5  10  12      374.96      366.63     25.71 o 
   6  10  12       64.66       86.52     22.49 o 
   7  10  12       82.72       64.46     26.09 o 
   8  10  12      167.94      171.22     36.33 o 
 -10  11  12       32.43       35.31     19.30 o 
  -9  11  12       72.85       91.50     29.65 o 
  -8  11  12      220.89      190.29     27.78 o 
  -7  11  12     1619.72     1664.81     69.39 o 
  -6  11  12       12.40       20.83     23.91 o 
  -5  11  12      197.70      167.11     16.17 o 
  -4  11  12     1427.30     1419.05     33.37 o 
  -3  11  12     2191.67     2144.77     44.65 o 
  -2  11  12      187.38      183.53     19.55 o 
  -1  11  12     1508.95     1471.47     37.32 o 
   0  11  12      707.66      658.70     54.14 o 
   1  11  12      530.62      549.80     21.43 o 
   2  11  12       79.01       85.72     16.96 o 
   3  11  12     1153.75     1107.81     36.76 o 
   4  11  12      102.22       80.11     30.71 o 
   5  11  12       47.82       25.04     28.37 o 
   6  11  12      266.50      268.58     30.01 o 
   7  11  12      161.20       86.47     30.59 o 
   8  11  12        6.59        2.27     32.37 o 
 -10  12  12        0.16      -29.66     29.66 o 
  -9  12  12      493.37      463.11     39.59 o 
  -8  12  12      213.42      247.04     29.66 o 
  -7  12  12      124.83      108.04     30.76 o 
  -6  12  12      296.75      312.24     30.06 o 
  -5  12  12     1649.77     1665.72     42.02 o 
  -4  12  12      120.08      102.99     13.88 o 
  -3  12  12     1275.46     1197.89     29.38 o 
  -2  12  12      928.08      922.51     27.22 o 
  -1  12  12      841.56      915.15     31.15 o 
   0  12  12      601.45      587.68     27.74 o 
   1  12  12     1261.83     1369.90     45.51 o 
   2  12  12      269.61      283.10     50.35 o 
   3  12  12       41.93       60.85     15.70 o 
   4  12  12      629.73      592.59     28.34 o 
   5  12  12      195.79      200.36     23.80 o 
   6  12  12       66.23       94.09     23.81 o 
   7  12  12      247.99      189.23     29.93 o 
 -10  13  12       16.39      -28.67     55.36 o 
  -9  13  12       25.54      -20.69     20.69 o 
  -8  13  12        1.81       30.75     29.66 o 
  -7  13  12     1786.35     1868.81     70.79 o 
  -6  13  12       45.99       72.32     20.93 o 
  -5  13  12       84.59       66.73     23.81 o 
  -4  13  12      378.61      360.89     17.68 o 
  -3  13  12     1371.81     1301.02     35.65 o 
  -2  13  12        1.31        4.97     10.42 o 
  -1  13  12     1566.65     1552.22     45.01 o 
   0  13  12      143.21      142.99     14.47 o 
   1  13  12      244.97      225.13     29.81 o 
   2  13  12      154.60      152.73     17.73 o 
   3  13  12      860.08      895.32     41.93 o 
   4  13  12       26.95       68.22    211.16 o 
   5  13  12       36.80       33.78     23.64 o 
   6  13  12      164.02      173.64     42.91 o 
   7  13  12       99.56       63.87     30.17 o 
  -9  14  12      393.42      341.40     66.97 o 
  -8  14  12      181.17      176.70     31.85 o 
  -7  14  12       69.39       90.48     32.94 o 
  -6  14  12       43.34       32.84     20.93 o 
  -5  14  12     1423.79     1461.12     42.44 o 
  -4  14  12       51.54       47.21     14.53 o 
  -3  14  12      855.25      879.15     28.81 o 
  -2  14  12      301.93      333.51     19.36 o 
  -1  14  12      480.48      459.09     29.32 o 
   0  14  12      543.01      579.04     28.64 o 
   1  14  12     1808.11     1899.46     54.91 o 
   2  14  12       30.15       52.04     19.94 o 
   3  14  12       20.03       24.33     24.80 o 
   4  14  12      836.14      912.41     85.25 o 
   5  14  12      558.57      522.99     46.74 o 
   6  14  12       90.53      139.92     23.64 o 
   7  14  12      175.55      103.57     30.58 o 
  -9  15  12        5.38       36.69     21.93 o 
  -8  15  12        1.69      -24.80     34.82 o 
  -7  15  12      573.96      583.76     44.16 o 
  -6  15  12       30.36       81.15     27.78 o 
  -5  15  12      120.35      126.93     34.18 o 
  -4  15  12      133.68      136.84     15.26 o 
  -3  15  12      369.56      358.08     20.04 o 
  -2  15  12       23.41       20.73     33.73 o 
  -1  15  12     1332.93     1383.33     44.64 o 
   0  15  12       66.66       52.18     16.26 o 
   1  15  12       31.99       45.73     28.87 o 
   2  15  12       26.21       33.95     17.81 o 
   3  15  12      740.67      746.99     35.05 o 
   4  15  12       23.19       13.80     22.02 o 
   5  15  12       95.50      111.75     27.91 o 
   6  15  12       53.50       60.74     28.26 o 
   7  15  12       59.20       18.77     77.13 o 
  -8  16  12        4.57        9.92     28.77 o 
  -7  16  12        4.83        5.85     27.68 o 
  -6  16  12       83.60       98.42     23.71 o 
  -5  16  12      690.88      696.41     31.35 o 
  -4  16  12      170.21      163.13     16.90 o 
  -3  16  12      507.12      520.07     23.99 o 
  -2  16  12        3.07       12.10     14.90 o 
  -1  16  12      399.55      480.08     34.83 o 
   0  16  12      481.03      412.76     24.53 o 
   1  16  12     1449.65     1425.12    152.13 o 
   2  16  12       22.64       12.53     41.67 o 
   3  16  12      111.09       89.69     31.85 o 
   4  16  12      102.72      116.10     26.57 o 
   5  16  12      758.91      842.74     44.83 o 
   6  16  12       12.07       18.95     27.40 o 
  -8  17  12       48.41       53.37     32.64 o 
  -7  17  12      493.84      498.80     39.39 o 
  -6  17  12        0.23      -34.82     34.82 o 
  -5  17  12      139.65      127.01     21.83 o 
  -4  17  12       57.88       43.19     17.38 o 
  -3  17  12      215.35      248.37     19.08 o 
  -2  17  12        6.25       23.79     18.66 o 
  -1  17  12     1310.96     1292.79    106.06 o 
   0  17  12        8.00       23.82     20.86 o 
   1  17  12       16.62       14.54     23.30 o 
   2  17  12        7.46       10.02     23.63 o 
   3  17  12      666.96      683.53     40.21 o 
   4  17  12       68.74       58.05     54.56 o 
   5  17  12      131.19       74.06     22.92 o 
   6  17  12       39.87       90.52     82.29 o 
  -8  18  12        0.75       15.77     57.24 o 
  -7  18  12        1.13       40.48     38.49 o 
  -6  18  12       32.63       17.86     22.82 o 
  -5  18  12      409.41      482.79     31.71 o 
  -4  18  12      188.88      156.53     24.75 o 
  -3  18  12      606.67      632.79     26.66 o 
  -2  18  12        0.70       42.81     22.87 o 
  -1  18  12       17.02       27.57     18.40 o 
   0  18  12       60.00       62.55     22.82 o 
   1  18  12     1550.93     1680.08     68.45 o 
   2  18  12       47.09       32.26     55.85 o 
   3  18  12      160.57      117.16     29.10 o 
   4  18  12       15.31      -12.14     24.19 o 
   5  18  12      629.08      613.84     47.62 o 
   6  18  12        0.40      -49.80     49.80 o 
  -7  19  12      358.40      405.11     43.16 o 
  -6  19  12        1.45       15.77     29.76 o 
  -5  19  12       38.66       48.75     19.74 o 
  -4  19  12       37.38       -1.28     36.06 o 
  -3  19  12      608.32      617.48     80.48 o 
  -2  19  12        0.00      -19.05     19.05 o 
  -1  19  12      518.12      578.19     30.78 o 
   0  19  12        0.41      -22.84     24.72 o 
   1  19  12       35.29       36.04     28.33 o 
   2  19  12        0.62      -44.10     59.52 o 
   3  19  12      395.55      334.68     41.95 o 
   4  19  12       20.73      -39.11     39.11 o 
   5  19  12      107.38       65.45     29.32 o 
  -7  20  12        2.76       17.86     32.74 o 
  -6  20  12        0.05       -8.93     28.87 o 
  -5  20  12      273.94      333.76     26.82 o 
  -4  20  12        5.12       -1.71     22.22 o 
  -3  20  12      689.09      770.56     38.13 o 
  -2  20  12        0.04      -17.11     21.35 o 
  -1  20  12        0.83      -18.62     18.62 o 
   0  20  12        3.75      -24.68     60.37 o 
   1  20  12      903.78      936.30     57.56 o 
   2  20  12       22.19       33.34     27.41 o 
   3  20  12       39.17       38.78     27.63 o 
   4  20  12       42.55       39.90     39.73 o 
  -6  21  12       11.62       34.72     42.66 o 
  -5  21  12       35.89       28.78     22.46 o 
  -4  21  12        0.81       21.76     20.04 o 
  -3  21  12      403.59      394.99     30.93 o 
  -2  21  12        2.00       -4.50     16.84 o 
  -1  21  12      184.80      161.62     63.94 o 
   0  21  12       27.52       59.06     24.26 o 
   1  21  12       19.19       14.72     25.64 o 
   2  21  12        6.18       11.79     25.90 o 
   3  21  12      382.13      402.83     52.15 o 
  -6  22  12        1.21       70.24     45.44 o 
  -5  22  12      256.15      275.03     30.95 o 
  -4  22  12        3.71       -2.26     24.31 o 
  -3  22  12      584.38      545.75     43.76 o 
  -2  22  12        2.62        1.24     38.05 o 
  -1  22  12      128.01      179.75     72.67 o 
   0  22  12      141.21      118.30     33.25 o 
   1  22  12      663.89      613.48     44.58 o 
   2  22  12       30.22       56.23     41.96 o 
  -5  23  12       66.29       74.33     25.65 o 
  -4  23  12       10.37       29.63     28.07 o 
  -3  23  12      266.72      225.18     69.80 o 
  -2  23  12        0.52       -4.26     37.55 o 
  -1  23  12      167.66      193.86     50.00 o 
   0  23  12        9.50      -27.22     39.43 o 
   1  23  12       51.99       61.27     40.26 o 
  -4  24  12        0.15      -19.36     23.86 o 
  -3  24  12      170.94      175.86     29.83 o 
  -2  24  12       32.14       25.69     53.37 o 
  -1  24  12       91.81       -4.96     41.87 o 
   0  24  12      145.43       66.57     50.90 o 
  -4  25  12       32.27       62.50     63.29 o 
  -3  25  12      184.33      209.78     45.59 o 
 -11   0  13      124.49       51.59     28.97 o 
  -9   0  13       88.03       90.48     29.96 o 
  -7   0  13     2518.07     2417.03     74.39 o 
  -5   0  13     3238.81     3155.45     67.27 o 
  -3   0  13     4251.59     4360.15     87.41 o 
  -1   0  13     6010.57     6053.24    132.59 o 
   1   0  13      175.60      262.13     34.73 o 
   3   0  13     3332.99     3375.03    131.86 o 
   5   0  13      650.28      583.79     50.21 o 
   7   0  13      573.35      556.67     52.00 o 
 -11   1  13       44.27        2.27     24.51 o 
 -10   1  13        1.26      -25.89     25.89 o 
  -9   1  13      632.78      660.98     28.02 o 
  -8   1  13      120.73       95.44     16.54 o 
  -7   1  13      269.16      275.33     18.26 o 
  -6   1  13        1.14      -11.96     11.96 o 
  -5   1  13        3.75       36.82      7.13 o 
  -4   1  13       66.71       58.58      8.29 o 
  -3   1  13     6738.38     6531.62    152.99 o 
  -2   1  13        4.67       -7.86      7.86 o 
  -1   1  13      143.50      179.02     15.58 o 
   0   1  13      289.40      283.89     17.07 o 
   1   1  13     4953.45     4955.25    108.26 o 
   2   1  13       37.93       14.34     21.33 o 
   3   1  13      684.66      692.00     35.61 o 
   4   1  13      150.88      149.29     24.34 o 
   5   1  13     1394.19     1396.94     57.27 o 
   6   1  13       20.21       13.31     24.55 o 
   7   1  13      411.05      434.59    106.86 o 
   8   1  13       12.00        6.18     27.92 o 
 -11   2  13      217.41      193.28     52.43 o 
 -10   2  13       16.72       23.85     20.44 o 
  -9   2  13        9.79       29.05     17.52 o 
  -8   2  13       24.90       38.00     13.63 o 
  -7   2  13     1378.41     1423.55     35.31 o 
  -6   2  13       19.25        0.00     11.29 o 
  -5   2  13     1897.61     1945.13     40.32 o 
  -4   2  13       68.95      104.64      9.55 o 
  -3   2  13     5281.36     5226.07    150.03 o 
  -2   2  13        0.77        4.18      7.94 o 
  -1   2  13     6770.34     6787.47    111.63 o 
   0   2  13      950.63      956.11     31.96 o 
   1   2  13       11.75       45.42     17.91 o 
   2   2  13      149.50      114.52     19.53 o 
   3   2  13     3161.38     3090.63     92.85 o 
   4   2  13      108.50      112.56     19.88 o 
   5   2  13      691.86      757.76     51.99 o 
   6   2  13       38.73       71.59     32.37 o 
   7   2  13      371.31      298.55     34.07 o 
   8   2  13        0.04      -35.49     35.49 o 
 -11   3  13       80.13       56.65     26.98 o 
 -10   3  13        0.65       25.28     20.68 o 
  -9   3  13      950.59     1074.78     57.02 o 
  -8   3  13      106.12      141.57     20.41 o 
  -7   3  13      101.65      104.02     14.93 o 
  -6   3  13       15.83      -16.82     16.82 o 
  -5   3  13      349.57      380.81     14.34 o 
  -4   3  13     1266.47     1286.38     26.06 o 
  -3   3  13     4843.89     4836.56     71.65 o 
  -2   3  13      844.90      820.86     27.20 o 
  -1   3  13     1479.78     1511.79     47.66 o 
   0   3  13     3452.49     3424.10     83.29 o 
   1   3  13     3665.18     3608.12     71.88 o 
   2   3  13       37.66       77.79     26.29 o 
   3   3  13      325.73      379.24     31.79 o 
   4   3  13      449.12      438.82     31.71 o 
   5   3  13     1029.30     1000.64     42.03 o 
   6   3  13       58.74       72.98     25.74 o 
   7   3  13      388.74      409.95     53.93 o 
   8   3  13       31.89       51.25     24.62 o 
 -11   4  13      461.78      490.36     52.98 o 
 -10   4  13       65.43       84.30     23.91 o 
  -9   4  13        1.72      -10.74     19.63 o 
  -8   4  13      126.91      142.06     19.04 o 
  -7   4  13     1682.98     1728.11     73.81 o 
  -6   4  13       39.14       12.53     31.70 o 
  -5   4  13      915.38      929.60     22.16 o 
  -4   4  13     1228.64     1304.47     27.84 o 
  -3   4  13     1295.13     1376.68     27.95 o 
  -2   4  13      137.52      140.78     10.51 o 
  -1   4  13     6741.49     6896.95    103.72 o 
   0   4  13     1666.31     1697.74     39.84 o 
   1   4  13      215.26      218.75     15.06 o 
   2   4  13      265.30      175.87     21.39 o 
   3   4  13     2343.43     2228.08     70.23 o 
   4   4  13      434.32      386.81     46.14 o 
   5   4  13      411.39      417.81     26.92 o 
   6   4  13      328.52      309.04     36.41 o 
   7   4  13      224.72      219.76     78.33 o 
   8   4  13       16.55       13.91     35.61 o 
 -11   5  13       14.76       47.62     41.67 o 
 -10   5  13        1.15       -5.72     20.24 o 
  -9   5  13     1064.17     1046.08     74.68 o 
  -8   5  13        6.80       29.08     24.80 o 
  -7   5  13       87.23       85.14     17.46 o 
  -6   5  13        0.71        5.66     15.07 o 
  -5   5  13     1701.48     1634.64     32.28 o 
  -4   5  13      326.89      332.26     14.35 o 
  -3   5  13     3445.26     3514.84     54.77 o 
  -2   5  13      123.17      115.33     30.85 o 
  -1   5  13      402.99      395.88     34.78 o 
   0   5  13     1991.80     1943.12     51.64 o 
   1   5  13     2156.00     2256.80     63.08 o 
   2   5  13       17.11       22.92     13.76 o 
   3   5  13       74.62       89.74     24.26 o 
   4   5  13      393.89      406.93     36.37 o 
   5   5  13      536.79      524.70     30.83 o 
   6   5  13        0.21        8.54     49.11 o 
   7   5  13      443.59      355.36     53.13 o 
   8   5  13       66.78       87.03     31.80 o 
 -11   6  13      497.45      530.25     60.92 o 
 -10   6  13       96.89      120.49     22.48 o 
  -9   6  13        1.55       -2.94      9.31 o 
  -8   6  13      165.38      160.36     60.42 o 
  -7   6  13     2001.97     2123.16     62.72 o 
  -6   6  13      429.64      438.39     26.59 o 
  -5   6  13      393.52      414.60     15.72 o 
  -4   6  13      768.02      779.70     21.99 o 
  -3   6  13     1822.61     1844.80     36.40 o 
  -2   6  13       28.63       44.03     13.84 o 
  -1   6  13      622.65      598.05     18.60 o 
   0   6  13     1529.52     1490.22     65.08 o 
   1   6  13      249.61      274.47     20.24 o 
   2   6  13     1030.09      920.17     33.86 o 
   3   6  13      986.88      937.17     36.52 o 
   4   6  13       17.31       28.18     15.01 o 
   5   6  13      396.93      395.65     32.30 o 
   6   6  13      359.01      361.79     96.09 o 
   7   6  13       49.91       51.99     21.70 o 
   8   6  13        0.12        8.78     30.10 o 
 -11   7  13        7.61       10.91     39.78 o 
 -10   7  13       29.21       32.97     20.93 o 
  -9   7  13     1077.49     1117.69     37.93 o 
  -8   7  13       98.99       71.29     22.37 o 
  -7   7  13        5.64       -9.96     18.14 o 
  -6   7  13      351.37      340.68     28.97 o 
  -5   7  13     2542.48     2527.80     46.40 o 
  -4   7  13      345.71      356.12     15.41 o 
  -3   7  13     2446.57     2404.63     45.75 o 
  -2   7  13     1274.11     1297.48     30.20 o 
  -1   7  13     1273.14     1321.46     30.51 o 
   0   7  13      790.47      859.20     27.96 o 
   1   7  13     2668.61     2493.46     61.71 o 
   2   7  13      445.56      451.49     27.78 o 
   3   7  13       53.99       58.12     15.66 o 
   4   7  13      475.52      548.27     89.80 o 
   5   7  13      186.53      233.37     27.97 o 
   6   7  13        6.91        9.31     19.84 o 
   7   7  13      242.18      223.88     33.13 o 
   8   7  13      126.23      127.73     71.93 o 
 -10   8  13      180.30      131.21     25.92 o 
  -9   8  13       13.00       56.03     21.56 o 
  -8   8  13      284.74      283.02     27.76 o 
  -7   8  13     1568.39     1640.26     90.19 o 
  -6   8  13      958.08      947.78     60.74 o 
  -5   8  13      225.92      238.28     13.96 o 
  -4   8  13     1913.49     1817.69     37.79 o 
  -3   8  13     1030.36     1028.31     25.70 o 
  -2   8  13       33.26       34.28     10.13 o 
  -1   8  13      479.07      476.05     62.51 o 
   0   8  13      433.84      435.11     27.83 o 
   1   8  13        0.42      -13.35     13.35 o 
   2   8  13      545.09      501.41     63.46 o 
   3   8  13      347.89      360.46     26.50 o 
   4   8  13       51.69       60.30     22.74 o 
   5   8  13      263.56      285.64     30.77 o 
   6   8  13      147.06      123.39     25.50 o 
   7   8  13      101.08      106.62     28.81 o 
   8   8  13        6.97       27.68     37.80 o 
 -10   9  13      143.46      162.73     26.25 o 
  -9   9  13      982.50     1045.79     45.92 o 
  -8   9  13      125.26      120.82     25.40 o 
  -7   9  13        5.80       38.25     19.35 o 
  -6   9  13     1378.86     1341.34    108.55 o 
  -5   9  13     1267.94     1196.26     79.56 o 
  -4   9  13       96.36       84.20     11.36 o 
  -3   9  13     1410.69     1379.76     33.32 o 
  -2   9  13      496.85      483.04     19.94 o 
  -1   9  13      649.80      659.68     32.80 o 
   0   9  13      511.08      513.14     22.90 o 
   1   9  13      648.32      621.68     44.16 o 
   2   9  13      531.78      541.38     25.80 o 
   3   9  13       16.62        9.30     21.23 o 
   4   9  13      828.67      738.11     54.73 o 
   5   9  13      124.57      118.15     23.17 o 
   6   9  13        5.25      -28.13     28.13 o 
   7   9  13      236.57      158.07     39.14 o 
 -10  10  13      181.12      168.41     24.44 o 
  -9  10  13        3.78       26.69     29.56 o 
  -8  10  13      349.18      421.78     40.08 o 
  -7  10  13      483.40      438.78     34.33 o 
  -6  10  13      873.17      875.03     44.76 o 
  -5  10  13      991.17      974.10     47.59 o 
  -4  10  13     2101.62     2037.17     43.07 o 
  -3  10  13      429.30      432.59     28.63 o 
  -2  10  13      190.38      196.96     37.80 o 
  -1  10  13     1781.98     1892.27     46.92 o 
   0  10  13      985.75      951.45     38.11 o 
   1  10  13       51.31       70.40     23.12 o 
   2  10  13      302.45      310.18     21.74 o 
   3  10  13      435.59      357.07     25.48 o 
   4  10  13       18.00        2.57     31.70 o 
   5  10  13      275.06      276.87     25.89 o 
   6  10  13      496.99      523.24     35.90 o 
   7  10  13      127.13       76.30     30.17 o 
 -10  11  13      195.74      178.68     59.73 o 
  -9  11  13      456.34      524.39     49.02 o 
  -8  11  13      470.91      416.64     32.15 o 
  -7  11  13        0.30      -22.92     22.92 o 
  -6  11  13      763.31      735.65     42.67 o 
  -5  11  13      615.84      690.64     24.49 o 
  -4  11  13      164.82      194.10     15.24 o 
  -3  11  13      382.59      396.80     17.41 o 
  -2  11  13     1744.07     1771.92     41.63 o 
  -1  11  13      694.79      801.97     26.15 o 
   0  11  13      275.78      267.17     23.42 o 
   1  11  13      680.66      671.02     27.79 o 
   2  11  13      428.12      451.90     25.61 o 
   3  11  13       63.10       66.89     25.84 o 
   4  11  13      395.27      392.68     29.92 o 
   5  11  13      473.38      449.85     32.53 o 
   6  11  13        5.72       41.79     57.19 o 
   7  11  13      123.55       98.93     31.40 o 
 -10  12  13      162.98      150.90     54.96 o 
  -9  12  13        1.73       28.67     34.72 o 
  -8  12  13      734.58      759.73     43.46 o 
  -7  12  13        1.62      -17.86     28.67 o 
  -6  12  13      205.54      207.16     28.08 o 
  -5  12  13      507.56      522.10     21.28 o 
  -4  12  13     1741.62     1737.81     39.37 o 
  -3  12  13       39.28       14.87     11.30 o 
  -2  12  13       39.35       36.17     11.09 o 
  -1  12  13     1557.80     1603.36     40.88 o 
   0  12  13      767.48      779.03     28.96 o 
   1  12  13      119.59      134.02     14.93 o 
   2  12  13      437.02      525.65     89.90 o 
   3  12  13      373.61      397.95     60.33 o 
   4  12  13        1.01       15.90     24.22 o 
   5  12  13      159.96      172.31     25.94 o 
   6  12  13      589.27      591.72     59.39 o 
   7  12  13       59.40       26.24     56.45 o 
  -9  13  13      127.49      151.69     39.58 o 
  -8  13  13      535.68      603.69     43.36 o 
  -7  13  13       45.49       14.78     25.69 o 
  -6  13  13      909.37      862.02     44.36 o 
  -5  13  13      294.44      250.99     17.56 o 
  -4  13  13      151.87      154.64     17.16 o 
  -3  13  13      260.26      251.32     52.24 o 
  -2  13  13     1118.10     1160.39     33.91 o 
  -1  13  13      812.35      815.36     73.59 o 
   0  13  13      356.93      371.83     22.41 o 
   1  13  13      332.37      358.88     75.41 o 
   2  13  13      136.49      124.90     50.05 o 
   3  13  13       93.98       99.55     20.59 o 
   4  13  13      308.63      305.49     61.12 o 
   5  13  13      369.13      358.26     38.50 o 
   6  13  13       14.46       34.03     26.46 o 
   7  13  13       37.50       51.10     25.63 o 
  -9  14  13        4.13       -4.96     32.84 o 
  -8  14  13      505.94      543.35     45.54 o 
  -7  14  13       17.27       12.90     30.75 o 
  -6  14  13      121.85      163.50     25.79 o 
  -5  14  13      352.48      376.45     24.71 o 
  -4  14  13     1242.32     1249.02     36.70 o 
  -3  14  13      313.93      312.97     21.06 o 
  -2  14  13      254.48      283.19     18.79 o 
  -1  14  13      459.16      484.26     67.57 o 
   0  14  13      972.14     1013.72     36.60 o 
   1  14  13      112.19       61.30     23.19 o 
   2  14  13      938.03      981.90     38.73 o 
   3  14  13      184.06      189.94     36.86 o 
   4  14  13       20.55       48.16     50.94 o 
   5  14  13       35.52       17.51     61.51 o 
   6  14  13      463.90      466.67     42.23 o 
  -9  15  13        7.07       61.51     44.44 o 
  -8  15  13      367.19      303.41     42.76 o 
  -7  15  13        5.87        4.96     22.02 o 
  -6  15  13      921.94      922.26     51.71 o 
  -5  15  13       47.71       61.91     14.85 o 
  -4  15  13      101.19       84.62     19.84 o 
  -3  15  13      160.21      152.73     17.14 o 
  -2  15  13     1052.78     1092.66     34.75 o 
  -1  15  13        6.93       11.02     14.23 o 
   0  15  13      559.04      596.17     29.16 o 
   1  15  13      117.45      101.43     71.33 o 
   2  15  13      663.65      758.08     34.33 o 
   3  15  13       50.69       43.29     28.77 o 
   4  15  13      580.06      572.79     33.31 o 
   5  15  13      203.04      201.73     32.19 o 
   6  15  13        0.02        7.00     56.45 o 
  -8  16  13      327.50      281.88     48.62 o 
  -7  16  13        5.15       12.90     26.69 o 
  -6  16  13        0.94      -20.83     27.88 o 
  -5  16  13       80.38       92.54     37.95 o 
  -4  16  13      831.31      893.76     31.01 o 
  -3  16  13       30.58       18.86     28.22 o 
  -2  16  13      597.84      632.00     28.52 o 
  -1  16  13      348.37      354.00     24.10 o 
   0  16  13      682.28      705.38     33.70 o 
   1  16  13        0.04       26.18     22.89 o 
   2  16  13      974.65      998.97     52.61 o 
   3  16  13      230.17      246.45     29.42 o 
   4  16  13       22.98       16.82     23.49 o 
   5  16  13        0.94       25.82     27.61 o 
   6  16  13      326.76      266.23     48.02 o 
  -8  17  13      143.63       70.24     40.68 o 
  -7  17  13        0.34      -21.73     32.64 o 
  -6  17  13      645.42      680.32     50.91 o 
  -5  17  13        1.27      -10.71     26.34 o 
  -4  17  13       60.45       60.32     18.22 o 
  -3  17  13      118.49      133.42     21.80 o 
  -2  17  13     1160.61     1239.04     52.70 o 
  -1  17  13        0.02        5.11     18.42 o 
   0  17  13      487.87      480.52     37.81 o 
   1  17  13       48.67        7.59     25.74 o 
   2  17  13      362.99      311.86     37.09 o 
   3  17  13        0.89       -8.13     27.36 o 
   4  17  13      567.18      487.17     44.65 o 
   5  17  13       16.33       29.52     34.83 o 
   6  17  13        3.24       -7.04     68.65 o 
  -8  18  13      216.77      171.74     59.43 o 
  -7  18  13        0.28        5.85     38.49 o 
  -6  18  13       15.74        0.99     29.17 o 
  -5  18  13        0.13        3.95     20.87 o 
  -4  18  13      713.13      796.87    108.21 o 
  -3  18  13        6.66       27.35     16.46 o 
  -2  18  13      637.90      680.23     31.00 o 
  -1  18  13       27.70       26.23     17.12 o 
   0  18  13      577.93      594.86     40.55 o 
   1  18  13        4.06       21.05     76.34 o 
   2  18  13      756.22      885.73     48.01 o 
   3  18  13        1.24       10.86     48.26 o 
   4  18  13      107.11      110.40     49.36 o 
   5  18  13        1.41        8.54     58.98 o 
  -7  19  13        5.58       34.72     29.66 o 
  -6  19  13      358.16      395.09     42.56 o 
  -5  19  13       20.85       39.32     21.82 o 
  -4  19  13        5.33      -13.77     20.28 o 
  -3  19  13       38.14       -1.02     21.83 o 
  -2  19  13      656.53      655.69     65.19 o 
  -1  19  13        1.06        9.54     25.54 o 
   0  19  13      424.95      421.07     39.04 o 
   1  19  13       20.72       31.37     24.48 o 
   2  19  13      330.43      303.49     42.64 o 
   3  19  13        0.86       27.22     32.58 o 
   4  19  13      471.40      356.75     48.18 o 
  -7  20  13       11.60       49.80     68.45 o 
  -6  20  13       11.42       -5.85     27.68 o 
  -5  20  13       48.41       84.30     44.79 o 
  -4  20  13      590.09      670.83     99.08 o 
  -3  20  13        8.12      -12.81     18.11 o 
  -2  20  13      121.75      148.45     28.87 o 
  -1  20  13       47.66       19.08     22.62 o 
   0  20  13      453.96      446.14     77.29 o 
   1  20  13       61.04      190.77     39.97 o 
   2  20  13      240.79      219.52     34.36 o 
   3  20  13        3.06       30.21     81.80 o 
  -6  21  13      390.96      299.05     49.01 o 
  -5  21  13        3.75        9.17     23.21 o 
  -4  21  13        6.42       18.29     28.82 o 
  -3  21  13        6.05       18.77     26.28 o 
  -2  21  13      649.78      659.55     92.73 o 
  -1  21  13        0.16        9.36     47.08 o 
   0  21  13      169.37      178.77     30.65 o 
   1  21  13       58.25       57.82     26.61 o 
   2  21  13      297.07      367.23     96.69 o 
  -5  22  13       41.56       78.37     44.64 o 
  -4  22  13      292.52      293.85     29.82 o 
  -3  22  13        8.73      -25.16     25.16 o 
  -2  22  13       25.65       -2.98     35.91 o 
  -1  22  13       74.39      126.21     33.59 o 
   0  22  13      182.86      186.06     42.40 o 
   1  22  13        7.41       19.61     33.60 o 
  -5  23  13       33.81        7.84     59.13 o 
  -4  23  13        1.93       36.76     22.39 o 
  -3  23  13       32.13       55.81     25.06 o 
  -2  23  13      495.53      353.63     72.23 o 
  -1  23  13        3.08      -17.92     31.29 o 
   0  23  13       98.56      105.00     40.38 o 
  -4  24  13      186.96      131.49     30.35 o 
  -3  24  13        3.00       40.85     37.60 o 
  -2  24  13       19.31      -21.73     60.52 o 
 -10   0  14      958.43      884.34     63.71 o 
  -8   0  14      151.60      192.07     31.45 o 
  -6   0  14     4492.40     5055.08    143.45 o 
  -4   0  14      324.66      365.53     18.06 o 
  -2   0  14     2957.33     2939.46     71.74 o 
   0   0  14     4675.21     4682.77    112.17 o 
   2   0  14      714.52      688.62     51.21 o 
   4   0  14     2775.34     2564.98    114.92 o 
   6   0  14        4.71       26.69     51.39 o 
   8   0  14      328.79      220.06     48.62 o 
 -11   1  14        4.04        2.48     33.23 o 
 -10   1  14      216.61      198.64     25.55 o 
  -9   1  14        2.74       30.09     19.95 o 
  -8   1  14      190.02      207.23     27.33 o 
  -7   1  14       39.22       33.83     16.03 o 
  -6   1  14      215.34      244.59     18.46 o 
  -5   1  14      154.52      149.23     11.11 o 
  -4   1  14     1708.67     1653.15     29.86 o 
  -3   1  14       57.17       61.64     20.83 o 
  -2   1  14     2260.11     2421.61    120.43 o 
  -1   1  14      955.87      875.26     23.72 o 
   0   1  14     6432.32     6164.76     99.80 o 
   1   1  14       44.21       26.42     29.81 o 
   2   1  14     1234.92     1276.11     80.90 o 
   3   1  14        1.17      -15.97     17.48 o 
   4   1  14      287.34      304.41     32.27 o 
   5   1  14       50.80       -1.58     23.64 o 
   6   1  14      687.58      642.91     83.80 o 
   7   1  14        6.10       20.29     25.30 o 
   8   1  14       61.82       49.62     43.14 o 
 -11   2  14       20.27       36.28     47.52 o 
 -10   2  14      866.83      891.04     43.17 o 
  -9   2  14       49.18       32.65     17.57 o 
  -8   2  14      254.95      241.04     20.03 o 
  -7   2  14      158.65      180.90     16.17 o 
  -6   2  14     4230.37     4556.13    153.37 o 
  -5   2  14        7.68       20.94     10.42 o 
  -4   2  14      412.57      432.37     16.02 o 
  -3   2  14      550.76      508.55     16.02 o 
  -2   2  14     8150.96     8422.13    116.25 o 
  -1   2  14      319.10      300.57     27.78 o 
   0   2  14     3296.00     3276.21     71.46 o 
   1   2  14      461.81      470.80     24.40 o 
   2   2  14      511.86      537.83     35.82 o 
   3   2  14      125.56       73.97     27.74 o 
   4   2  14     2116.12     2122.38     94.38 o 
   5   2  14       33.42        3.30     38.15 o 
   6   2  14        1.99       16.45     40.72 o 
   7   2  14       29.00       32.83     38.05 o 
   8   2  14      279.61      128.55     31.25 o 
 -11   3  14       10.26       33.63     41.67 o 
 -10   3  14      191.49      225.44     38.99 o 
  -9   3  14        1.72       -3.08     23.36 o 
  -8   3  14      259.53      227.44     34.78 o 
  -7   3  14        0.53       13.10     16.27 o 
  -6   3  14        0.20       27.09     15.34 o 
  -5   3  14      380.53      353.22     14.23 o 
  -4   3  14     1564.11     1603.63     32.12 o 
  -3   3  14       12.35        6.35      9.07 o 
  -2   3  14     3143.98     3105.83     98.67 o 
  -1   3  14     2061.21     2024.52     41.95 o 
   0   3  14     1585.94     1579.09     56.00 o 
   1   3  14      164.12      172.19     17.16 o 
   2   3  14     1806.66     1800.70    105.74 o 
   3   3  14      793.53      863.88     45.02 o 
   4   3  14      191.21      139.31     29.20 o 
   5   3  14       38.55       71.41     22.56 o 
   6   3  14      695.63      682.51     45.71 o 
   7   3  14       24.49       31.13     26.84 o 
   8   3  14       62.53       74.06     41.91 o 
 -11   4  14       10.71       16.77     44.64 o 
 -10   4  14      416.74      302.09     28.94 o 
  -9   4  14      296.10      302.65     29.47 o 
  -8   4  14      341.42      344.48     26.19 o 
  -7   4  14      567.94      589.89     27.72 o 
  -6   4  14     3484.85     3749.23     89.26 o 
  -5   4  14      395.58      389.59     15.74 o 
  -4   4  14        0.77       11.25      8.09 o 
  -3   4  14      236.84      268.07     12.81 o 
  -2   4  14     4018.75     3951.51     60.92 o 
  -1   4  14        4.42       26.51     15.38 o 
   0   4  14      960.80      839.15     34.49 o 
   1   4  14      371.08      402.74     23.10 o 
   2   4  14      832.61      839.97     41.21 o 
   3   4  14       58.06       60.34     21.89 o 
   4   4  14     1389.76     1442.98     63.42 o 
   5   4  14      111.20      119.01     43.55 o 
   6   4  14       53.79        8.96     40.58 o 
   7   4  14       36.43       20.51     42.61 o 
   8   4  14      346.21      275.06     39.48 o 
 -11   5  14        0.49      -31.75     53.67 o 
 -10   5  14      334.00      337.60     36.07 o 
  -9   5  14        2.69        3.19     20.11 o 
  -8   5  14      729.14      761.02     36.03 o 
  -7   5  14      221.06      262.74     25.50 o 
  -6   5  14      293.87      320.95     28.08 o 
  -5   5  14      366.31      312.82     21.04 o 
  -4   5  14      462.13      495.49     22.28 o 
  -3   5  14        9.16        5.52     10.91 o 
  -2   5  14     1503.19     1484.02     30.32 o 
  -1   5  14     1705.42     1598.87     45.18 o 
   0   5  14     1641.41     1569.96     41.08 o 
   1   5  14       16.68        4.01     28.17 o 
   2   5  14     1746.06     1709.17     60.69 o 
   3   5  14      672.91      653.49     40.92 o 
   4   5  14       51.95       69.71     20.37 o 
   5   5  14       24.99       44.93     23.36 o 
   6   5  14      330.53      260.36     28.23 o 
   7   5  14        2.09        2.65     30.08 o 
   8   5  14       52.04       -1.98     43.95 o 
 -10   6  14      152.68      163.23     67.02 o 
  -9   6  14      463.02      451.70     36.37 o 
  -8   6  14      583.24      575.71     31.81 o 
  -7   6  14      388.38      442.29     27.67 o 
  -6   6  14     1594.44     1684.28     57.23 o 
  -5   6  14     2125.68     2130.11     41.81 o 
  -4   6  14       53.39       56.28      9.22 o 
  -3   6  14     1433.13     1495.53     31.00 o 
  -2   6  14     1393.15     1387.26     33.16 o 
  -1   6  14       83.08      107.30     25.25 o 
   0   6  14      613.22      578.19     25.45 o 
   1   6  14      694.66      739.89     28.22 o 
   2   6  14      126.33      102.61     22.32 o 
   3   6  14      166.87      111.92     20.65 o 
   4   6  14      660.59      617.38     31.84 o 
   5   6  14      186.06      179.27     27.38 o 
   6   6  14      191.94      190.08     30.54 o 
   7   6  14      169.53       91.36     26.12 o 
 -10   7  14      314.30      343.04     29.04 o 
  -9   7  14        8.33       21.79     22.77 o 
  -8   7  14      926.66      964.57     40.36 o 
  -7   7  14       16.86       32.02     18.66 o 
  -6   7  14     1020.13      998.24     47.44 o 
  -5   7  14      135.28      168.18     12.98 o 
  -4   7  14     1174.39     1135.15     60.20 o 
  -3   7  14       21.11        7.72     11.51 o 
  -2   7  14      361.29      376.37     16.20 o 
  -1   7  14      213.31      213.24     16.97 o 
   0   7  14     1252.66     1306.12    106.31 o 
   1   7  14       33.67       25.63     20.24 o 
   2   7  14      832.94      846.93     40.94 o 
   3   7  14      410.56      374.83     32.62 o 
   4   7  14       95.37       81.15     22.77 o 
   5   7  14       67.09       55.19     29.12 o 
   6   7  14      419.63      413.03     32.30 o 
   7   7  14       30.14       26.06     59.47 o 
 -10   8  14      131.54      174.37     41.22 o 
  -9   8  14      512.79      574.07     33.33 o 
  -8   8  14      328.79      296.80     68.01 o 
  -7   8  14      221.36      240.06     21.51 o 
  -6   8  14      305.35      285.47     21.39 o 
  -5   8  14     1491.02     1558.78     35.83 o 
  -4   8  14        0.07        3.29     20.73 o 
  -3   8  14     1227.11     1310.48     32.47 o 
  -2   8  14      294.81      269.83     15.04 o 
  -1   8  14      484.41      549.12     25.91 o 
   0   8  14     1022.85     1108.75     58.16 o 
   1   8  14     1045.63     1047.02     43.52 o 
   2   8  14       74.84       44.73     19.74 o 
   3   8  14      344.57      280.17     32.54 o 
   4   8  14      553.98      613.08     52.09 o 
   5   8  14      113.35       92.78     23.11 o 
   6   8  14       63.78       80.91     27.60 o 
   7   8  14      263.45      237.74     73.07 o 
 -10   9  14      206.71      200.92     47.97 o 
  -9   9  14      109.41       66.55     23.53 o 
  -8   9  14      980.48     1058.14     44.71 o 
  -7   9  14      311.01      273.32     25.54 o 
  -6   9  14      213.37      204.50     22.47 o 
  -5   9  14      130.66      116.54     15.20 o 
  -4   9  14     1304.98     1340.78     33.20 o 
  -3   9  14       31.27       35.95     13.66 o 
  -2   9  14      120.18      116.61     40.53 o 
  -1   9  14      274.97      303.27     20.41 o 
   0   9  14      881.27      838.11     34.08 o 
   1   9  14        0.41       15.35     12.06 o 
   2   9  14      474.09      486.91     36.38 o 
   3   9  14      336.75      361.89     84.39 o 
   4   9  14        5.65      -23.57     23.57 o 
   5   9  14       88.70      105.76     34.33 o 
   6   9  14      631.13      594.82     38.85 o 
   7   9  14       14.66       32.08     32.32 o 
 -10  10  14       60.70       34.87     79.47 o 
  -9  10  14      634.52      716.93     50.61 o 
  -8  10  14       34.75       81.15     36.90 o 
  -7  10  14      183.22      189.50     30.36 o 
  -6  10  14       45.85       54.76     20.93 o 
  -5  10  14     1957.83     1992.97     48.11 o 
  -4  10  14        0.18       25.74     10.88 o 
  -3  10  14      963.93      991.68     31.11 o 
  -2  10  14      220.92      247.69     16.48 o 
  -1  10  14       85.43      122.77     20.21 o 
   0  10  14      218.51      250.99     36.51 o 
   1  10  14      664.52      715.88     29.05 o 
   2  10  14      206.29      112.50     25.24 o 
   3  10  14      777.09      866.70     40.97 o 
   4  10  14      265.06      271.18     29.57 o 
   5  10  14       43.87       53.67     27.40 o 
   6  10  14       13.73        4.45     53.37 o 
   7  10  14      267.23      239.36     35.93 o 
 -10  11  14      131.17      125.00     41.57 o 
  -9  11  14       53.85       69.64     32.64 o 
  -8  11  14      857.42      845.41     53.09 o 
  -7  11  14      511.33      561.12     40.29 o 
  -6  11  14       19.43        0.00      9.92 o 
  -5  11  14      106.02       97.76     14.00 o 
  -4  11  14     1369.92     1309.64     35.48 o 
  -3  11  14      386.03      395.98     18.47 o 
  -2  11  14      400.56      406.22     20.93 o 
  -1  11  14      396.74      427.32     24.82 o 
   0  11  14      365.86      425.65     25.59 o 
   1  11  14      154.64      170.55     19.12 o 
   2  11  14      760.11      778.65     36.40 o 
   3  11  14      298.69      299.62     35.62 o 
   4  11  14        1.66      -24.40     24.40 o 
   5  11  14      343.54      385.92     59.13 o 
   6  11  14      433.87      488.28    131.27 o 
   7  11  14       23.74       47.50     30.98 o 
  -9  12  14      562.83      530.26     55.17 o 
  -8  12  14        4.29       18.85     24.90 o 
  -7  12  14       91.08       76.09     27.48 o 
  -6  12  14       96.00      102.88     30.66 o 
  -5  12  14     1134.76     1153.77     33.84 o 
  -4  12  14      184.56      191.34     15.94 o 
  -3  12  14      716.47      698.63     25.72 o 
  -2  12  14      653.76      644.44     42.97 o 
  -1  12  14       40.83       28.98     17.36 o 
   0  12  14      392.13      451.47     26.94 o 
   1  12  14      377.75      340.63     32.89 o 
   2  12  14       65.29       75.98     20.04 o 
   3  12  14      280.66      273.48     24.96 o 
   4  12  14      350.55      365.04     30.44 o 
   5  12  14      218.32      174.00     30.63 o 
   6  12  14       22.10      -13.28     26.00 o 
  -9  13  14        0.06      -22.92     31.94 o 
  -8  13  14      465.93      464.26     40.68 o 
  -7  13  14      568.78      561.13     37.31 o 
  -6  13  14        0.06       -2.98     23.91 o 
  -5  13  14      292.76      285.11     19.63 o 
  -4  13  14      866.08      920.88     90.61 o 
  -3  13  14      574.72      525.88     49.96 o 
  -2  13  14      257.97      273.25     37.21 o 
  -1  13  14      701.83      789.98     42.87 o 
   0  13  14      244.20      257.26     28.87 o 
   1  13  14       56.89       83.60     30.80 o 
   2  13  14      168.02      212.82     27.33 o 
   3  13  14      460.50      622.22     51.35 o 
   4  13  14        3.54       -2.02     47.62 o 
   5  13  14      377.19      385.71     33.73 o 
   6  13  14      149.17      126.08     32.54 o 
  -9  14  14      290.51      353.61     69.85 o 
  -8  14  14       11.46      105.46     40.77 o 
  -7  14  14      120.34      138.00     32.54 o 
  -6  14  14       15.70       47.62     31.75 o 
  -5  14  14      343.60      293.61     19.11 o 
  -4  14  14      289.18      253.49     28.28 o 
  -3  14  14      247.27      271.47     17.61 o 
  -2  14  14      297.60      273.79    121.94 o 
  -1  14  14        0.09       38.95     19.23 o 
   0  14  14      184.70      204.00     23.22 o 
   1  14  14      734.22      715.30     40.52 o 
   2  14  14      148.32      174.83     24.47 o 
   3  14  14      227.97      232.15     27.86 o 
   4  14  14       69.86      121.40     27.60 o 
   5  14  14      145.06      164.69     35.77 o 
   6  14  14       10.49      -15.57     28.32 o 
  -8  15  14      231.75      238.21     36.91 o 
  -7  15  14      890.03      867.55     50.12 o 
  -6  15  14        2.41       -8.93     26.79 o 
  -5  15  14      617.32      552.16     29.32 o 
  -4  15  14      254.07      277.36     30.21 o 
  -3  15  14      394.84      377.42     20.29 o 
  -2  15  14      105.80      118.70     16.38 o 
  -1  15  14     2060.95     2135.18     61.39 o 
   0  15  14      166.24      180.65     57.25 o 
   1  15  14       97.46       65.75     27.30 o 
   2  15  14      135.07      120.16     30.92 o 
   3  15  14      874.89      930.03     61.93 o 
   4  15  14        0.40       13.00     47.47 o 
   5  15  14      199.11      171.60     28.01 o 
   6  15  14       34.82       93.45     54.86 o 
  -8  16  14       10.50       12.00     40.77 o 
  -7  16  14      126.55       80.56     30.56 o 
  -6  16  14        4.37       -2.98     30.85 o 
  -5  16  14      136.09      102.32     18.48 o 
  -4  16  14       93.76       85.63     21.24 o 
  -3  16  14      791.28      816.89     30.24 o 
  -2  16  14       41.92       75.95     21.33 o 
  -1  16  14        4.09      -16.66     20.50 o 
   0  16  14       84.50       91.42     41.17 o 
   1  16  14     1120.77     1228.78     64.75 o 
   2  16  14      156.97      163.10     29.99 o 
   3  16  14       66.22      129.68     35.81 o 
   4  16  14       18.01        0.94     25.89 o 
   5  16  14      225.05      172.18     32.38 o 
  -8  17  14       21.08       -1.98     42.96 o 
  -7  17  14      504.53      530.25     46.44 o 
  -6  17  14        3.91       83.43     27.58 o 
  -5  17  14      706.56      750.30    103.45 o 
  -4  17  14       75.29       69.28     20.34 o 
  -3  17  14      293.50      340.78     22.97 o 
  -2  17  14       36.95       11.09     16.27 o 
  -1  17  14     1703.42     1789.15     56.33 o 
   0  17  14       64.59       76.46     25.29 o 
   1  17  14       23.85       23.34     26.61 o 
   2  17  14        2.33       51.59     36.86 o 
   3  17  14      641.30      618.10    105.03 o 
   4  17  14        0.27      -10.46     31.66 o 
  -7  18  14       63.35       65.48     34.72 o 
  -6  18  14        2.08       17.86     38.59 o 
  -5  18  14      131.00       96.26     24.96 o 
  -4  18  14       29.45       46.83     22.42 o 
  -3  18  14      644.99      725.04     59.79 o 
  -2  18  14        2.94       -6.29     19.67 o 
  -1  18  14        0.53       -5.57     20.95 o 
   0  18  14        7.96      -21.81     27.35 o 
   1  18  14      794.16      864.66    153.96 o 
   2  18  14      116.31       89.74     28.64 o 
   3  18  14       17.18      106.63     35.85 o 
   4  18  14        1.40      -34.72     34.72 o 
  -7  19  14      364.64      430.91     78.48 o 
  -6  19  14        1.12       35.81     29.76 o 
  -5  19  14      624.99      571.36     85.88 o 
  -4  19  14        5.07       18.78     21.52 o 
  -3  19  14      204.75      191.54     23.84 o 
  -2  19  14        9.20       36.21     20.28 o 
  -1  19  14      932.53     1004.65     62.05 o 
   0  19  14        9.37       15.71     28.37 o 
   1  19  14       27.20       50.03     36.50 o 
   2  19  14       35.43       40.97     58.58 o 
   3  19  14      573.11      606.61     49.95 o 
  -6  20  14        2.54       44.54     34.52 o 
  -5  20  14       79.03       85.12     31.95 o 
  -4  20  14        3.37       -8.85     19.57 o 
  -3  20  14      567.78      580.26     53.98 o 
  -2  20  14       16.78        2.73      9.41 o 
  -1  20  14        8.77       48.45     31.61 o 
   0  20  14        0.40      -23.44     23.44 o 
   1  20  14      632.74      597.31     51.42 o 
   2  20  14        0.71       -2.06     83.78 o 
  -6  21  14        0.31      102.88     43.45 o 
  -5  21  14      323.48      300.13     44.75 o 
  -4  21  14      101.19      123.19     28.02 o 
  -3  21  14      159.14      142.12     26.44 o 
  -2  21  14       12.38       21.79     25.85 o 
  -1  21  14      326.94      267.75     38.31 o 
   0  21  14       22.84       39.18     28.07 o 
   1  21  14        1.81       36.64     32.42 o 
  -5  22  14       63.23       63.49     44.64 o 
  -4  22  14        4.84       59.64     34.43 o 
  -3  22  14      455.13      427.20     38.64 o 
  -2  22  14        4.58       34.49     30.57 o 
  -1  22  14       26.33       -2.39     31.59 o 
   0  22  14       43.89      110.47     45.74 o 
  -4  23  14      117.10      158.46     33.85 o 
  -3  23  14       61.25      104.94     45.48 o 
  -2  23  14        3.83       18.85     57.54 o 
  -9   0  15      865.07      882.43     48.63 o 
  -7   0  15     1119.53     1117.29     48.44 o 
  -5   0  15     4667.73     4716.19    103.89 o 
  -3   0  15     2250.12     2119.88     60.98 o 
  -1   0  15     5632.43     5734.91    152.90 o 
   1   0  15        6.94        2.98     26.88 o 
   3   0  15      963.63     1050.83     71.46 o 
   5   0  15      411.39      446.70     59.93 o 
   7   0  15       22.99      -39.68     39.68 o 
 -11   1  15        6.73      -16.77     38.69 o 
 -10   1  15        0.35      -12.64     20.76 o 
  -9   1  15      786.48      852.16     36.36 o 
  -8   1  15        5.79        5.84     19.30 o 
  -7   1  15      377.40      372.05     22.27 o 
  -6   1  15        4.94        2.27     15.59 o 
  -5   1  15      911.10     1001.85     40.84 o 
  -4   1  15        2.61       -3.77      8.08 o 
  -3   1  15     2686.85     2738.23     48.31 o 
  -2   1  15        2.93        7.81     10.82 o 
  -1   1  15       70.25      113.78     14.41 o 
   0   1  15        8.04       23.61     18.90 o 
   1   1  15     3776.99     3817.60    146.14 o 
   2   1  15       36.68       45.28     20.56 o 
   3   1  15      490.71      513.33     35.94 o 
   4   1  15        3.53       33.41     35.32 o 
   5   1  15      620.08      608.38     42.77 o 
   6   1  15        2.53      -13.15     54.86 o 
   7   1  15      260.37      139.12     57.64 o 
 -11   2  15      260.77      160.33     70.24 o 
 -10   2  15       40.90       49.59     21.97 o 
  -9   2  15      672.72      753.67     32.38 o 
  -8   2  15      296.30      237.78     19.57 o 
  -7   2  15     1187.51     1229.31     38.26 o 
  -6   2  15      257.99      228.92     21.28 o 
  -5   2  15     3418.37     3549.70     64.96 o 
  -4   2  15     1326.68     1345.92     51.77 o 
  -3   2  15      215.25      265.08     15.02 o 
  -2   2  15       84.80      105.45     29.51 o 
  -1   2  15     3365.07     3309.93     66.67 o 
   0   2  15      687.66      770.32     29.36 o 
   1   2  15       69.21      160.47     36.96 o 
   2   2  15        3.00      -17.85     25.57 o 
   3   2  15      710.27      676.50     36.97 o 
   4   2  15       69.96       46.71     49.60 o 
   5   2  15      503.48      586.73    109.45 o 
   6   2  15       15.57       45.39     29.14 o 
   7   2  15        9.15      -25.78     30.24 o 
 -10   3  15       34.21       55.92     31.70 o 
  -9   3  15      731.72      809.67     43.22 o 
  -8   3  15        7.52       45.95     21.14 o 
  -7   3  15      207.58      234.00     56.25 o 
  -6   3  15        0.63       23.39     16.39 o 
  -5   3  15     1040.53     1100.90     39.65 o 
  -4   3  15       33.83       39.05     14.78 o 
  -3   3  15     2969.91     2768.39     61.25 o 
  -2   3  15      684.94      695.72     23.39 o 
  -1   3  15       27.47       42.86     21.48 o 
   0   3  15      190.25      181.46     19.29 o 
   1   3  15     4546.77     4617.28    103.76 o 
   2   3  15      239.78      226.51     32.83 o 
   3   3  15      101.21      139.59     27.53 o 
   4   3  15       47.03       66.96     25.68 o 
   5   3  15      472.32      485.91     58.94 o 
   6   3  15        0.02      -24.56     26.68 o 
   7   3  15      311.93      253.19     94.45 o 
 -10   4  15       59.10       59.92     25.30 o 
  -9   4  15      409.90      423.91     34.53 o 
  -8   4  15      820.53      792.48     39.36 o 
  -7   4  15     1058.84     1050.36     38.55 o 
  -6   4  15      174.16      176.13     20.11 o 
  -5   4  15     1107.52     1196.52     44.52 o 
  -4   4  15     1269.10     1275.97     30.26 o 
  -3   4  15       58.99       67.79     11.76 o 
  -2   4  15      422.58      422.30     18.24 o 
  -1   4  15     1330.33     1308.07     39.17 o 
   0   4  15      613.37      626.64     62.87 o 
   1   4  15      874.43      855.83     47.44 o 
   2   4  15       80.42       55.30     19.94 o 
   3   4  15      767.75      825.31     39.61 o 
   4   4  15        6.50        7.48     31.66 o 
   5   4  15      789.43      761.44     57.46 o 
   6   4  15       23.56       -8.75     28.82 o 
   7   4  15       12.71       -6.46     34.56 o 
 -10   5  15       29.02      -20.31     28.22 o 
  -9   5  15      487.95      464.51     32.58 o 
  -8   5  15       95.61      150.79     29.76 o 
  -7   5  15       31.51       54.28     31.15 o 
  -6   5  15      351.08      349.21     33.69 o 
  -5   5  15      604.86      601.31     19.98 o 
  -4   5  15        4.78       11.78      9.48 o 
  -3   5  15     1324.48     1330.67     28.69 o 
  -2   5  15     1127.85     1135.24     34.92 o 
  -1   5  15        4.01        0.65     14.26 o 
   0   5  15      335.35      308.62     24.12 o 
   1   5  15     4508.76     4455.06    102.73 o 
   2   5  15      683.74      694.38     42.52 o 
   3   5  15      207.71      266.00     37.40 o 
   4   5  15       51.39       -6.04     28.94 o 
   5   5  15       95.78      107.58     29.49 o 
   6   5  15       10.03       32.28     23.75 o 
   7   5  15      436.58      374.89     56.31 o 
 -10   6  15       15.14       37.21     30.16 o 
  -9   6  15       91.24      109.82     26.80 o 
  -8   6  15      754.98      903.21     36.73 o 
  -7   6  15     1040.77     1075.97     43.56 o 
  -6   6  15      238.96      279.73     23.54 o 
  -5   6  15      332.82      344.12     17.11 o 
  -4   6  15      947.78      998.01     24.87 o 
  -3   6  15       20.32        5.47     10.56 o 
  -2   6  15      466.76      492.00     26.60 o 
  -1   6  15     1234.67     1209.43     41.29 o 
   0   6  15        2.05        1.15     15.39 o 
   1   6  15      878.96      882.84     32.56 o 
   2   6  15       65.03       62.03     26.69 o 
   3   6  15      664.17      704.09     42.13 o 
   4   6  15       80.97       90.58     24.13 o 
   5   6  15      477.53      460.27     45.64 o 
   6   6  15       26.28      102.72     31.87 o 
   7   6  15       53.28       81.33     29.14 o 
 -10   7  15        0.64        8.91     24.16 o 
  -9   7  15      401.67      379.75     33.46 o 
  -8   7  15      313.78      361.72     43.56 o 
  -7   7  15       50.13       49.86     37.65 o 
  -6   7  15      484.88      494.54     28.50 o 
  -5   7  15      345.03      328.45     16.88 o 
  -4   7  15       85.47       80.08     11.13 o 
  -3   7  15      451.40      467.86     60.33 o 
  -2   7  15     1236.30     1114.92     34.85 o 
  -1   7  15      106.45      143.25     23.76 o 
   0   7  15      206.67      216.04     20.56 o 
   1   7  15      744.00      785.99     42.72 o 
   2   7  15      243.05      260.09     39.24 o 
   3   7  15      538.20      536.99     70.80 o 
   4   7  15      438.27      433.53     36.79 o 
   5   7  15       28.11       40.85     29.89 o 
   6   7  15        6.51       -4.24     28.72 o 
   7   7  15      403.59      267.72     55.96 o 
 -10   8  15        0.25      -15.99     24.78 o 
  -9   8  15       14.50       43.34     27.63 o 
  -8   8  15      550.64      708.85     52.69 o 
  -7   8  15      513.66      513.74     40.09 o 
  -6   8  15       54.35       66.14     28.92 o 
  -5   8  15      310.62      302.57     16.31 o 
  -4   8  15      940.14      959.04     29.86 o 
  -3   8  15        1.92       -2.12     11.14 o 
  -2   8  15      106.64      105.73     17.57 o 
  -1   8  15      973.83     1013.23     36.34 o 
   0   8  15      135.03      156.81     27.58 o 
   1   8  15      283.60      263.46     21.83 o 
   2   8  15      577.12      610.13     63.71 o 
   3   8  15      461.91      487.70     41.43 o 
   4   8  15      142.36      134.12     30.54 o 
   5   8  15      576.59      543.99     36.48 o 
   6   8  15      154.57      155.74     67.12 o 
   7   8  15       28.17       25.76     41.17 o 
 -10   9  15        0.36        2.57     93.25 o 
  -9   9  15      414.39      435.49     49.36 o 
  -8   9  15      219.84      250.18     31.45 o 
  -7   9  15      325.73      349.47     26.94 o 
  -6   9  15       84.41      122.23     25.79 o 
  -5   9  15      293.27      324.40     17.64 o 
  -4   9  15      133.52      115.85     14.62 o 
  -3   9  15      428.48      422.26     45.20 o 
  -2   9  15     1116.73     1066.85     38.65 o 
  -1   9  15      365.71      384.87     34.13 o 
   0   9  15      747.08      824.18     37.41 o 
   1   9  15      748.99      797.56     34.19 o 
   2   9  15       97.89      115.00     25.38 o 
   3   9  15      390.92      382.89     41.42 o 
   4   9  15      448.11      457.88     31.22 o 
   5   9  15      105.30      140.59     50.65 o 
   6   9  15       19.88       22.25     31.25 o 
 -10  10  15       48.54       21.73     37.60 o 
  -9  10  15        7.63       26.69     39.68 o 
  -8  10  15      350.63      276.62     37.70 o 
  -7  10  15      217.64      260.04     31.45 o 
  -6  10  15        0.09      -16.77     26.79 o 
  -5  10  15       54.28       67.50     19.49 o 
  -4  10  15      759.84      741.51     26.25 o 
  -3  10  15       71.44       39.70     24.90 o 
  -2  10  15       28.84       17.79     16.32 o 
  -1  10  15     1523.50     1571.23     49.41 o 
   0  10  15        4.57       -7.03     13.95 o 
   1  10  15       88.44       95.71     51.69 o 
   2  10  15      627.15      581.18     43.50 o 
   3  10  15      526.82      459.12     37.95 o 
   4  10  15       95.33       78.25     24.62 o 
   5  10  15      170.72      145.91     27.67 o 
   6  10  15      256.46      249.20     30.73 o 
  -9  11  15      234.61      289.31     40.68 o 
  -8  11  15      166.08      168.36     38.39 o 
  -7  11  15      699.67      796.64     53.39 o 
  -6  11  15      184.16      171.74     33.04 o 
  -5  11  15      134.78      130.63     14.96 o 
  -4  11  15      213.72      161.61     16.71 o 
  -3  11  15      789.07      783.16     54.53 o 
  -2  11  15      588.91      547.79     25.39 o 
  -1  11  15      115.27       77.31     16.96 o 
   0  11  15      598.23      620.39     27.81 o 
   1  11  15      377.39      413.10     57.80 o 
   2  11  15        0.25      -24.50     24.50 o 
   3  11  15       63.85       35.39     19.79 o 
   4  11  15      811.00      880.43     43.82 o 
   5  11  15       40.91       30.88     26.13 o 
   6  11  15       57.12       67.27     29.37 o 
  -9  12  15        0.17       21.73     58.43 o 
  -8  12  15      280.83      305.59     45.14 o 
  -7  12  15       96.37       69.64     35.72 o 
  -6  12  15       42.44       56.65     21.83 o 
  -5  12  15      155.93      161.15     21.03 o 
  -4  12  15      538.18      541.54     30.36 o 
  -3  12  15      126.90      127.02     16.20 o 
  -2  12  15      176.07      159.91     20.05 o 
  -1  12  15      693.48      671.79     66.49 o 
   0  12  15       77.27      101.31     17.94 o 
   1  12  15        7.74        5.45     20.24 o 
   2  12  15      610.55      583.82     40.69 o 
   3  12  15      403.85      468.93     49.36 o 
   4  12  15       26.24       36.18     24.99 o 
   5  12  15       55.95       33.65     25.31 o 
   6  12  15      297.72      276.90     31.15 o 
  -9  13  15       70.16       18.85     61.61 o 
  -8  13  15       93.05      104.17     36.01 o 
  -7  13  15      486.03      536.01     42.27 o 
  -6  13  15      402.05      365.53     33.74 o 
  -5  13  15       66.51      107.04     28.08 o 
  -4  13  15      125.26      145.84     17.14 o 
  -3  13  15      601.53      628.37     33.64 o 
  -2  13  15      388.69      414.10     27.72 o 
  -1  13  15        0.08        3.33     15.77 o 
   0  13  15     1134.56     1216.74     43.28 o 
   1  13  15      179.70      178.11     34.58 o 
   2  13  15       19.21       19.05     40.23 o 
   3  13  15       75.10      107.43     24.97 o 
   4  13  15      662.28      749.57     44.36 o 
   5  13  15       22.69       18.70     41.02 o 
   6  13  15       66.24      190.28     57.34 o 
  -8  14  15      429.38      436.18     50.01 o 
  -7  14  15       23.45       12.90     29.86 o 
  -6  14  15       25.43       -7.04     25.79 o 
  -5  14  15      148.19      137.27     43.45 o 
  -4  14  15      867.76      936.64     70.91 o 
  -3  14  15      168.60      210.15     20.96 o 
  -2  14  15      301.03      346.36     30.28 o 
  -1  14  15      483.78      419.92     27.18 o 
   0  14  15      353.57      400.51     92.82 o 
   1  14  15       61.89       26.22     27.29 o 
   2  14  15      718.75      706.20     49.08 o 
   3  14  15      346.03      378.29     33.98 o 
   4  14  15        3.69       13.38     27.21 o 
   5  14  15        0.23       14.26     40.58 o 
  -8  15  15       24.36       14.78     54.46 o 
  -7  15  15      315.19      326.92     45.54 o 
  -6  15  15      528.42      525.90     41.87 o 
  -5  15  15       41.27       12.69     24.36 o 
  -4  15  15      183.78      199.87     20.27 o 
  -3  15  15      233.50      256.43     26.39 o 
  -2  15  15      556.54      503.83     38.35 o 
  -1  15  15        2.01      -14.48     28.17 o 
   0  15  15      755.29      815.50     48.21 o 
   1  15  15       39.06       47.64     36.86 o 
   2  15  15       12.53        8.94     27.01 o 
   3  15  15        0.27      -10.28     31.80 o 
   4  15  15      333.71      286.82     41.58 o 
   5  15  15        0.20       18.85     66.57 o 
  -8  16  15      345.29      374.05     68.26 o 
  -7  16  15        3.77       -8.93     33.73 o 
  -6  16  15        1.54       30.75     34.52 o 
  -5  16  15       43.96       94.54     21.89 o 
  -4  16  15      900.12      952.18     35.90 o 
  -3  16  15        1.29      -17.99     17.99 o 
  -2  16  15      517.83      498.39     31.26 o 
  -1  16  15      226.61      274.44     27.85 o 
   0  16  15      511.02      499.58     43.77 o 
   1  16  15       12.31       74.97     30.53 o 
   2  16  15      752.47      745.00     48.20 o 
   3  16  15       32.93       41.55     38.65 o 
   4  16  15       41.89       75.06     43.95 o 
  -7  17  15      105.60      105.46     31.05 o 
  -6  17  15      704.80      825.31     54.28 o 
  -5  17  15       13.02        5.85     32.54 o 
  -4  17  15      153.23      153.72     34.28 o 
  -3  17  15       37.91       38.84     28.32 o 
  -2  17  15      740.98      764.63     57.61 o 
  -1  17  15        0.67        2.96     23.15 o 
   0  17  15      432.67      498.11     43.16 o 
   1  17  15        8.82       -2.02     37.05 o 
   2  17  15      104.96      144.97     34.41 o 
   3  17  15        6.07       50.98     74.35 o 
  -7  18  15        1.68       69.64     42.56 o 
  -6  18  15        0.01      -17.86     32.74 o 
  -5  18  15       20.84       16.77     28.67 o 
  -4  18  15      723.33      736.49     36.92 o 
  -3  18  15       60.26       64.55     25.35 o 
  -2  18  15      302.71      275.60     28.94 o 
  -1  18  15       40.29       66.37     39.20 o 
   0  18  15      510.36      415.39     34.93 o 
   1  18  15       14.65       40.46     32.77 o 
   2  18  15      396.11      348.36     57.89 o 
   3  18  15        7.80      -41.35     41.35 o 
  -7  19  15        1.59      -59.32     59.32 o 
  -6  19  15      596.89      536.02     45.25 o 
  -5  19  15        1.72       36.61     29.76 o 
  -4  19  15       78.95       58.50     21.59 o 
  -3  19  15       25.62       10.27     23.85 o 
  -2  19  15      436.37      478.41     39.09 o 
  -1  19  15        0.75       12.68     23.67 o 
   0  19  15      306.18      292.37     78.28 o 
   1  19  15        0.68       -6.80     27.29 o 
   2  19  15       27.20       12.93     43.70 o 
  -6  20  15        0.53      120.14     71.13 o 
  -5  20  15        5.94      -20.83     33.63 o 
  -4  20  15      385.56      338.87     35.47 o 
  -3  20  15       57.04       28.29     25.46 o 
  -2  20  15      179.30      188.61     38.21 o 
  -1  20  15        1.64       13.10     38.29 o 
   0  20  15      271.83      187.72     66.47 o 
   1  20  15        6.10       31.01     40.79 o 
  -5  21  15       10.45      116.07     46.83 o 
  -4  21  15       60.04       24.09     28.25 o 
  -3  21  15       51.60       77.83     26.22 o 
  -2  21  15      271.06      314.36     44.19 o 
  -1  21  15        1.12       83.49     30.31 o 
   0  21  15       76.81      152.62     37.64 o 
  -4  22  15      184.70      199.00     79.47 o 
  -3  22  15       40.94      106.85     50.00 o 
  -2  22  15      111.12      108.85     31.34 o 
 -10   0  16      622.73      603.70     52.59 o 
  -8   0  16       11.18       37.70     35.61 o 
  -6   0  16     1733.82     1926.42     69.20 o 
  -4   0  16        1.45       41.67     15.08 o 
  -2   0  16      538.77      657.50     33.94 o 
   0   0  16      308.32      321.27     38.40 o 
   2   0  16      134.99      163.50     39.49 o 
   4   0  16      520.80      550.71     54.67 o 
   6   0  16      196.64      186.92     47.32 o 
 -10   1  16      132.50      135.05     28.53 o 
  -9   1  16        9.02        7.95     19.12 o 
  -8   1  16     1781.73     1884.01     51.26 o 
  -7   1  16       30.26       27.84     24.21 o 
  -6   1  16       55.82       85.89     16.71 o 
  -5   1  16      165.69      177.19     13.00 o 
  -4   1  16     5738.33     5639.43    127.66 o 
  -3   1  16       19.85       27.71     17.76 o 
  -2   1  16     1365.66     1344.35     56.58 o 
  -1   1  16      101.16       87.74     15.59 o 
   0   1  16     1245.18     1256.49     40.90 o 
   1   1  16       37.07       -2.85     22.18 o 
   2   1  16     2099.27     2218.41    147.60 o 
   3   1  16       60.84       47.45     25.04 o 
   4   1  16       10.22       22.62     25.88 o 
   5   1  16        5.96      -23.82     23.82 o 
   6   1  16      310.49      341.28     43.97 o 
   7   1  16        0.40       51.93     51.19 o 
 -10   2  16      572.80      587.12     38.24 o 
  -9   2  16       93.55      102.01     26.10 o 
  -8   2  16       16.94       15.75     33.78 o 
  -7   2  16      132.23      161.81     38.25 o 
  -6   2  16     1888.68     2190.47     64.92 o 
  -5   2  16       88.54      101.68     13.60 o 
  -4   2  16       66.97      110.89     27.48 o 
  -3   2  16       49.62       51.61     13.03 o 
  -2   2  16      920.10      872.53     30.72 o 
  -1   2  16        0.68       21.71     27.38 o 
   0   2  16      675.71      716.90     31.50 o 
   1   2  16        0.23      -19.80     19.80 o 
   2   2  16        7.29       31.69     24.37 o 
   3   2  16        3.53       29.11     25.13 o 
   4   2  16     1018.08      934.28     48.28 o 
   5   2  16        0.39       19.42     38.79 o 
   6   2  16      102.02      101.33     32.79 o 
   7   2  16        2.12       15.10     34.68 o 
 -10   3  16      169.76      187.56     37.06 o 
  -9   3  16       65.26       71.32     27.25 o 
  -8   3  16     1257.06     1353.05     48.86 o 
  -7   3  16      304.16      341.70     46.43 o 
  -6   3  16       43.65       78.63     26.93 o 
  -5   3  16      686.42      672.58     22.34 o 
  -4   3  16     2741.23     2796.99     81.50 o 
  -3   3  16      246.01      205.03     18.29 o 
  -2   3  16     1098.02     1059.68     41.04 o 
  -1   3  16     1335.86     1249.61     55.04 o 
   0   3  16      423.85      453.82     34.13 o 
   1   3  16      214.14      190.13     27.70 o 
   2   3  16     1541.11     1455.38     56.78 o 
   3   3  16       50.28       42.50     38.29 o 
   4   3  16       27.70       28.96     42.71 o 
   5   3  16        0.25      -14.95     31.25 o 
   6   3  16      233.69      150.12     43.02 o 
 -10   4  16      344.70      336.44     41.18 o 
  -9   4  16       59.01      125.02     28.14 o 
  -8   4  16        3.79       11.33     20.80 o 
  -7   4  16       71.51       74.85     20.76 o 
  -6   4  16     1179.65     1237.46     51.61 o 
  -5   4  16      192.00      188.81     29.32 o 
  -4   4  16      468.49      471.66     22.18 o 
  -3   4  16       97.45      109.18     15.80 o 
  -2   4  16      946.33      927.36     29.14 o 
  -1   4  16      111.73      113.70     25.30 o 
   0   4  16     1811.44     1781.54     58.18 o 
   1   4  16       13.53       50.34     41.57 o 
   2   4  16       58.80       74.34     40.18 o 
   3   4  16        1.60      -20.08     30.51 o 
   4   4  16      800.02      754.60     44.07 o 
   5   4  16        0.78        1.36     41.52 o 
   6   4  16      104.77       86.36     35.26 o 
 -10   5  16       44.74       53.96     33.50 o 
  -9   5  16       43.07        1.86     22.72 o 
  -8   5  16      694.42      759.13     38.75 o 
  -7   5  16      409.33      384.36     43.56 o 
  -6   5  16       54.65      116.09    410.62 o 
  -5   5  16      356.82      362.28     23.81 o 
  -4   5  16      958.71      965.32     49.57 o 
  -3   5  16      291.34      271.24     21.23 o 
  -2   5  16     1536.17     1580.54     99.28 o 
  -1   5  16      898.67      901.28     74.09 o 
   0   5  16       15.37       39.58     17.39 o 
   1   5  16       16.71       28.93     15.99 o 
   2   5  16     2031.48     2104.32     85.24 o 
   3   5  16      103.35      151.58     26.85 o 
   4   5  16       77.25       76.43     29.47 o 
   5   5  16       70.07      112.37     28.44 o 
   6   5  16      389.79      392.51     71.34 o 
 -10   6  16       96.62       51.99     29.11 o 
  -9   6  16       55.92       72.90     27.01 o 
  -8   6  16       31.38       54.97     28.17 o 
  -7   6  16      138.45      125.13     26.89 o 
  -6   6  16      914.27      862.61     34.92 o 
  -5   6  16       90.82       94.52     15.48 o 
  -4   6  16      344.30      377.92     29.07 o 
  -3   6  16      508.77      478.96     57.85 o 
  -2   6  16      250.05      341.07     23.88 o 
  -1   6  16      185.38      223.56     35.82 o 
   0   6  16     2063.70     2104.93    177.64 o 
   1   6  16      176.64      177.49     24.04 o 
   2   6  16       40.91      109.33     35.63 o 
   3   6  16       61.51       82.37     29.55 o 
   4   6  16      560.51      507.92     40.14 o 
   5   6  16       10.15      -14.53     34.28 o 
   6   6  16       67.26      -12.75     30.26 o 
 -10   7  16       34.02        4.43     37.16 o 
  -9   7  16       14.76       78.44     23.55 o 
  -8   7  16      341.89      358.73     34.59 o 
  -7   7  16      314.47      317.23     58.74 o 
  -6   7  16       74.70       81.71     22.62 o 
  -5   7  16      454.02      412.77     17.49 o 
  -4   7  16       18.94       32.93     21.92 o 
  -3   7  16        0.05        1.33     15.46 o 
  -2   7  16      741.85      678.57     31.86 o 
  -1   7  16     1183.20     1180.89     39.26 o 
   0   7  16        1.37       17.49     16.37 o 
   1   7  16      200.52      199.39     20.20 o 
   2   7  16     2191.97     2013.51    103.12 o 
   3   7  16       93.05      119.11     35.08 o 
   4   7  16       22.77       10.47     24.85 o 
   5   7  16      169.30      108.73     37.65 o 
   6   7  16      278.65      248.16     76.05 o 
 -10   8  16       64.48       65.48     62.70 o 
  -9   8  16       23.81        1.68     31.65 o 
  -8   8  16        0.36       -6.26     22.00 o 
  -7   8  16      124.27      147.65     46.38 o 
  -6   8  16      778.76      851.53     36.69 o 
  -5   8  16       52.81       43.99     15.82 o 
  -4   8  16      294.63      312.78     19.72 o 
  -3   8  16      142.20      153.13     19.35 o 
  -2   8  16      468.41      489.94     26.13 o 
  -1   8  16        5.26       -3.15     17.13 o 
   0   8  16     1213.61     1365.41     51.02 o 
   1   8  16      315.12      354.09     52.64 o 
   2   8  16        0.05       48.56     28.55 o 
   3   8  16      239.42      213.89     62.26 o 
   4   8  16      638.34      654.84     48.19 o 
   5   8  16       17.32       33.27     46.73 o 
   6   8  16       68.74       16.06     32.86 o 
  -9   9  16        0.08       21.61     22.02 o 
  -8   9  16      101.17      101.20     54.07 o 
  -7   9  16      201.51      204.48     30.66 o 
  -6   9  16        2.45      -19.74     25.69 o 
  -5   9  16     1013.56      945.73     31.11 o 
  -4   9  16       94.06       46.19     27.28 o 
  -3   9  16      106.81      107.43     36.16 o 
  -2   9  16      731.31      751.75     35.13 o 
  -1   9  16     1550.55     1454.72     46.16 o 
   0   9  16       10.28        0.45     20.94 o 
   1   9  16      656.05      648.96     31.54 o 
   2   9  16     1053.37     1018.91    105.30 o 
   3   9  16      342.10      426.11     38.97 o 
   4   9  16        2.88      -11.49     46.73 o 
   5   9  16      285.33      279.27     48.52 o 
  -9  10  16       55.91      175.00     58.33 o 
  -8  10  16        6.41       42.46     25.89 o 
  -7  10  16      156.62      224.81     29.27 o 
  -6  10  16      443.34      508.72     39.79 o 
  -5  10  16       11.14       12.24     15.33 o 
  -4  10  16      318.67      361.91     24.83 o 
  -3  10  16      374.45      389.42     25.73 o 
  -2  10  16      370.31      423.51     28.27 o 
  -1  10  16       54.58       86.89     19.91 o 
   0  10  16     1282.00     1264.19     41.86 o 
   1  10  16      352.54      381.98     36.31 o 
   2  10  16       19.42       19.61     33.63 o 
   3  10  16      307.01      316.44     39.06 o 
   4  10  16      718.53      746.88     50.63 o 
   5  10  16      103.30       36.51     38.64 o 
   6  10  16       16.87      -17.86     47.62 o 
  -9  11  16        2.63      -56.75     56.75 o 
  -8  11  16       84.53       64.49     33.93 o 
  -7  11  16      127.98       66.57     24.70 o 
  -6  11  16        4.46       -7.84     25.60 o 
  -5  11  16      454.57      443.62     27.73 o 
  -4  11  16      367.31      377.07     27.12 o 
  -3  11  16       77.48      110.61     67.96 o 
  -2  11  16      204.92      261.15     25.64 o 
  -1  11  16      971.26      968.16     37.69 o 
   0  11  16       37.97        9.70     15.51 o 
   1  11  16      381.25      380.46     34.44 o 
   2  11  16      116.21       74.34     26.86 o 
   3  11  16      271.92      221.65     36.73 o 
   4  11  16       14.23      -21.13    133.33 o 
   5  11  16      366.03      316.77     37.64 o 
  -9  12  16      116.51       55.76     61.61 o 
  -8  12  16        3.66       -3.97     37.50 o 
  -7  12  16      228.97      253.99     42.17 o 
  -6  12  16      470.03      550.69     39.89 o 
  -5  12  16       60.82       53.37     25.79 o 
  -4  12  16      209.06      221.60     22.63 o 
  -3  12  16      842.29      835.55     34.15 o 
  -2  12  16      544.63      621.96     33.21 o 
  -1  12  16      147.04      179.94     22.32 o 
   0  12  16      522.12      569.76     31.39 o 
   1  12  16      484.52      478.43     37.90 o 
   2  12  16       85.06       62.99     26.68 o 
   3  12  16      636.73      592.04     44.97 o 
   4  12  16      218.61      211.08     42.67 o 
   5  12  16       69.46       72.61     35.61 o 
  -8  13  16      144.74      120.14     38.00 o 
  -7  13  16      119.45       73.42     31.85 o 
  -6  13  16       56.65       46.73     29.66 o 
  -5  13  16      217.02      254.98     36.21 o 
  -4  13  16      170.68      137.46     19.67 o 
  -3  13  16       19.35        4.42     24.12 o 
  -2  13  16        3.38        2.74     26.24 o 
  -1  13  16     1248.36     1435.04     49.86 o 
   0  13  16       15.28       24.80     25.09 o 
   1  13  16      269.83      298.00     36.16 o 
   2  13  16       70.68      107.15     37.06 o 
   3  13  16      324.32      353.91     96.84 o 
   4  13  16        0.01        3.43     26.07 o 
   5  13  16      274.25      227.60     57.05 o 
  -8  14  16        5.13       51.59     44.74 o 
  -7  14  16      164.74       94.15     35.42 o 
  -6  14  16      318.17      341.90     44.25 o 
  -5  14  16      165.52      183.44     34.13 o 
  -4  14  16       64.69       80.97     26.54 o 
  -3  14  16      907.43      931.19     48.53 o 
  -2  14  16      173.72      148.15     20.16 o 
  -1  14  16      125.78      141.47     28.36 o 
   0  14  16      173.92      150.48     30.56 o 
   1  14  16      631.68      694.97     47.75 o 
   2  14  16        7.74      -24.52     27.73 o 
   3  14  16      205.10      194.63     37.85 o 
   4  14  16       33.50       -8.36     41.22 o 
   5  14  16       65.86       43.75     52.48 o 
  -8  15  16       97.76      122.92     46.83 o 
  -7  15  16      171.97      125.70     37.40 o 
  -6  15  16        7.60       13.79     31.65 o 
  -5  15  16      250.00      215.49     38.79 o 
  -4  15  16      168.55      138.75     24.02 o 
  -3  15  16        1.65       11.60     18.69 o 
  -2  15  16        0.17        5.53     19.74 o 
  -1  15  16      843.75      878.33     38.18 o 
   0  15  16       42.89       53.15     24.48 o 
   1  15  16       79.96       52.12     46.53 o 
   2  15  16        6.13       22.05     31.10 o 
   3  15  16      220.03      188.83     38.46 o 
  -8  16  16        0.54      -12.90     47.52 o 
  -7  16  16      287.56      217.28     52.98 o 
  -6  16  16       69.76      102.88     37.70 o 
  -5  16  16      259.06      296.85     39.09 o 
  -4  16  16       23.70       19.04     22.77 o 
  -3  16  16      968.44      971.46     41.94 o 
  -2  16  16        6.41       27.17     19.83 o 
  -1  16  16        8.30       46.37     43.20 o 
   0  16  16       36.21      -27.51     35.03 o 
   1  16  16      849.78      883.81     58.91 o 
   2  16  16       14.93      -19.01     32.51 o 
   3  16  16      154.78      169.35     38.37 o 
  -7  17  16      167.31      118.06     51.39 o 
  -6  17  16        0.04       -2.98     28.97 o 
  -5  17  16      284.70      241.09     38.20 o 
  -4  17  16       25.94       53.98     27.60 o 
  -3  17  16       24.43       23.69     24.21 o 
  -2  17  16        0.01      -30.20     31.75 o 
  -1  17  16      439.56      453.09     48.07 o 
   0  17  16       17.13       18.33     24.97 o 
   1  17  16       17.70       33.58     36.56 o 
   2  17  16        4.24      -25.66     41.72 o 
  -7  18  16      288.58      391.31     87.21 o 
  -6  18  16        0.02       25.69     64.48 o 
  -5  18  16      221.60      320.06     54.07 o 
  -4  18  16        2.36       26.84     22.66 o 
  -3  18  16      762.62      782.74     45.91 o 
  -2  18  16        0.55       13.01     60.52 o 
  -1  18  16       16.66       52.58     85.76 o 
   0  18  16        2.39      -20.54     28.61 o 
   1  18  16      454.15      486.71     71.09 o 
  -6  19  16        8.61      -54.76     67.66 o 
  -5  19  16      304.07      326.92     72.92 o 
  -4  19  16       21.19       42.80     33.88 o 
  -3  19  16       27.96       64.06     39.29 o 
  -2  19  16       11.55       54.20     35.53 o 
  -1  19  16      365.21      378.64     40.62 o 
   0  19  16        4.91       47.23     63.09 o 
   1  19  16        0.72       76.76     35.08 o 
  -4  20  16        3.83       -8.42     38.74 o 
  -3  20  16      393.90      386.55     59.48 o 
  -2  20  16       54.48       70.42     32.32 o 
  -1  20  16        6.50       24.99     32.08 o 
   0  20  16        0.97       27.68     51.39 o 
  -4  21  16       43.64       60.67     32.87 o 
  -3  21  16       10.89       39.16     26.24 o 
  -2  21  16        2.73       55.76     73.41 o 
  -9   0  17      201.66      225.71     44.45 o 
  -7   0  17     1278.21     1340.16     57.67 o 
  -5   0  17      896.60      958.99     39.00 o 
  -3   0  17      549.03      641.42     35.13 o 
  -1   0  17      721.10      711.93     37.02 o 
   1   0  17      147.79      157.95     32.44 o 
   3   0  17      106.77       94.15     51.29 o 
   5   0  17      676.72      678.64     75.51 o 
 -10   1  17       30.80       36.50     35.75 o 
  -9   1  17      458.10      477.12     30.12 o 
  -8   1  17        2.01       24.65     19.43 o 
  -7   1  17     1350.55     1494.79     48.74 o 
  -6   1  17        7.96       -0.55     20.34 o 
  -5   1  17       54.36       69.46     27.98 o 
  -4   1  17        0.04        0.64      8.96 o 
  -3   1  17     2957.81     2781.50     69.83 o 
  -2   1  17       33.15       16.92     16.32 o 
  -1   1  17      224.45      257.88     21.09 o 
   0   1  17       30.73       41.88     15.92 o 
   1   1  17      390.59      465.12     87.12 o 
   2   1  17       23.77       14.18     26.82 o 
   3   1  17      706.69      604.76     41.67 o 
   4   1  17        0.64       27.49     26.18 o 
   5   1  17        6.87       -7.36     47.57 o 
   6   1  17        3.44       14.84     28.58 o 
 -10   2  17       23.51       17.04     34.85 o 
  -9   2  17      263.48      296.60     36.10 o 
  -8   2  17       76.52      123.01     38.39 o 
  -7   2  17      942.60     1072.16     46.15 o 
  -6   2  17      328.90      376.04     29.74 o 
  -5   2  17      848.06      779.64     34.64 o 
  -4   2  17      154.09      183.65     25.75 o 
  -3   2  17      786.78      869.29     32.15 o 
  -2   2  17        0.01        4.46     11.22 o 
  -1   2  17      530.81      526.12     50.01 o 
   0   2  17      160.43      172.31     21.49 o 
   1   2  17      285.10      233.34     28.85 o 
   2   2  17        2.79       21.88     40.58 o 
   3   2  17      169.09      287.71     40.05 o 
   4   2  17        0.85       27.35     56.35 o 
   5   2  17      583.71      422.46     41.04 o 
   6   2  17        0.08       -1.38     60.37 o 
 -10   3  17       94.38       67.76     31.70 o 
  -9   3  17      130.62       86.84     34.43 o 
  -8   3  17        0.97       -4.18     21.09 o 
  -7   3  17     1028.07     1142.10     53.84 o 
  -6   3  17      137.10      152.82     21.62 o 
  -5   3  17        1.60       47.83     41.82 o 
  -4   3  17        8.07       19.47     15.17 o 
  -3   3  17     2989.08     2831.79    130.78 o 
  -2   3  17       18.95        7.85     12.91 o 
  -1   3  17      360.32      361.11     23.86 o 
   0   3  17      100.76       93.32     18.22 o 
   1   3  17     1016.29     1007.65     92.90 o 
   2   3  17        5.22       -2.60     34.72 o 
   3   3  17      979.01     1058.38     53.62 o 
   4   3  17        1.19       -5.41     30.94 o 
   5   3  17       61.56       -1.46     76.49 o 
   6   3  17       43.26       67.34     43.65 o 
 -10   4  17       47.25       10.41    143.16 o 
  -9   4  17      208.28      264.06     40.82 o 
  -8   4  17      261.57      242.68     34.08 o 
  -7   4  17      524.91      495.70     33.17 o 
  -6   4  17      524.07      448.57     59.93 o 
  -5   4  17     1122.81     1161.02     55.38 o 
  -4   4  17      619.64      696.14     29.30 o 
  -3   4  17       63.20      136.83     16.82 o 
  -2   4  17      111.15      126.32     21.03 o 
  -1   4  17     1159.52     1185.83     58.26 o 
   0   4  17      158.78      170.20     20.91 o 
   1   4  17      376.36      321.78     28.66 o 
   2   4  17        0.74       50.09     34.58 o 
   3   4  17      255.66      253.50     35.06 o 
   4   4  17       11.75      -20.26     25.05 o 
   5   4  17      420.10      424.29     43.91 o 
 -10   5  17      152.62      146.32     83.83 o 
  -9   5  17       99.30       91.47     37.65 o 
  -8   5  17       11.09      -32.84     32.84 o 
  -7   5  17      620.48      557.74     64.90 o 
  -6   5  17      119.39       95.05     33.68 o 
  -5   5  17        0.14       37.16     29.84 o 
  -4   5  17      452.30      483.66     23.25 o 
  -3   5  17     1464.02     1474.34     68.99 o 
  -2   5  17       37.94       42.38     25.40 o 
  -1   5  17      297.06      317.58     27.35 o 
   0   5  17      372.99      364.22     26.41 o 
   1   5  17     1132.80     1160.20     45.18 o 
   2   5  17        4.70       10.76     25.35 o 
   3   5  17      547.53      504.08     47.23 o 
   4   5  17      112.98      102.15     39.19 o 
   5   5  17       60.29      106.94     43.18 o 
 -10   6  17       17.40      -39.68     44.44 o 
  -9   6  17      176.91      225.72     78.72 o 
  -8   6  17      402.23      405.42     36.27 o 
  -7   6  17      129.26      111.21     24.86 o 
  -6   6  17      211.39      213.79     29.76 o 
  -5   6  17     1100.81     1176.14     52.54 o 
  -4   6  17      544.05      575.19     26.45 o 
  -3   6  17      193.39      200.74     24.39 o 
  -2   6  17      250.45      236.82     20.40 o 
  -1   6  17     1774.96     1751.86     54.61 o 
   0   6  17        0.12       15.97     16.12 o 
   1   6  17     1055.97     1082.94     45.31 o 
   2   6  17       74.34       65.73     24.27 o 
   3   6  17      312.78      290.02     41.87 o 
   4   6  17       74.36       68.16     32.43 o 
   5   6  17      563.71      552.73    115.25 o 
  -9   7  17       83.22       97.10     33.73 o 
  -8   7  17       23.81       27.65     25.58 o 
  -7   7  17      438.52      467.33     34.45 o 
  -6   7  17      205.87      224.66     25.71 o 
  -5   7  17        9.63       29.65     24.73 o 
  -4   7  17      997.63      964.21     37.55 o 
  -3   7  17     1059.21     1060.35    113.59 o 
  -2   7  17      177.41      142.98     19.26 o 
  -1   7  17      203.78      240.16     51.19 o 
   0   7  17     1054.95     1032.31     41.51 o 
   1   7  17      821.83      882.63     42.79 o 
   2   7  17        0.41        9.71     56.50 o 
   3   7  17      322.79      283.10     31.80 o 
   4   7  17       94.94       69.73     31.03 o 
   5   7  17       65.48       64.21     56.65 o 
  -9   8  17      239.75      195.90     37.91 o 
  -8   8  17      290.01      320.89     33.25 o 
  -7   8  17       18.76       26.36     28.45 o 
  -6   8  17        0.15       15.52     22.22 o 
  -5   8  17      907.36      858.35     62.72 o 
  -4   8  17      227.34      234.67     30.51 o 
  -3   8  17      253.41      330.54     26.80 o 
  -2   8  17       82.14       75.49     20.76 o 
  -1   8  17     1570.61     1616.67     49.33 o 
   0   8  17       13.14       24.76     23.58 o 
   1   8  17      992.75      966.17     51.15 o 
   2   8  17      551.07      539.35     46.69 o 
   3   8  17      370.67      352.05     46.29 o 
   4   8  17       76.75       78.45     30.70 o 
   5   8  17      208.29      176.70     34.39 o 
  -9   9  17       42.66       24.80     44.54 o 
  -8   9  17       11.66       -9.92     37.70 o 
  -7   9  17      160.96      125.70     33.93 o 
  -6   9  17      286.93      301.22     36.11 o 
  -5   9  17       26.24       31.75     32.64 o 
  -4   9  17      707.57      690.92     67.03 o 
  -3   9  17      555.98      503.16     28.87 o 
  -2   9  17      268.82      243.12     27.79 o 
  -1   9  17       85.77       68.03     30.66 o 
   0   9  17      982.05     1091.94     41.23 o 
   1   9  17      222.89      232.34     28.01 o 
   2   9  17        1.10       40.79     34.75 o 
   3   9  17      283.28      323.66     96.93 o 
   4   9  17      229.06      211.26     37.56 o 
   5   9  17       29.07       23.10     89.09 o 
  -9  10  17      138.59       73.42     43.75 o 
  -8  10  17      215.46      125.01     42.96 o 
  -7  10  17        0.58        7.84     31.65 o 
  -6  10  17       59.16       94.15     33.04 o 
  -5  10  17      964.47     1102.50     77.41 o 
  -4  10  17      246.43      222.10     20.23 o 
  -3  10  17      229.06      244.24     24.36 o 
  -2  10  17      745.02      800.07     60.83 o 
  -1  10  17      850.52     1004.84     44.36 o 
   0  10  17       40.84       49.76     19.77 o 
   1  10  17      201.32      223.49     34.01 o 
   2  10  17     1055.14     1025.58    106.44 o 
   3  10  17      398.08      424.60     49.23 o 
   4  10  17       42.15       62.28     68.50 o 
  -9  11  17       81.18       64.49     46.53 o 
  -8  11  17       53.32       59.52     28.67 o 
  -7  11  17       86.54       64.49     33.93 o 
  -6  11  17      212.15      236.23     33.93 o 
  -5  11  17      237.53      257.07     59.63 o 
  -4  11  17      529.37      455.91     28.86 o 
  -3  11  17      191.51      238.03     23.02 o 
  -2  11  17      195.80      145.99     23.71 o 
  -1  11  17        3.23       11.19     21.12 o 
   0  11  17     1082.20     1059.35     60.74 o 
   1  11  17      155.39      108.53     31.49 o 
   2  11  17        4.28       17.05     31.80 o 
   3  11  17      255.34      287.77     71.53 o 
   4  11  17      370.67      341.98     38.65 o 
  -8  12  17      185.05      164.30     52.48 o 
  -7  12  17       19.24      106.05     40.87 o 
  -6  12  17       68.64       23.81     37.80 o 
  -5  12  17      506.43      705.09     83.65 o 
  -4  12  17      477.27      548.72     33.00 o 
  -3  12  17       10.46       33.52     19.48 o 
  -2  12  17      651.26      688.36     33.32 o 
  -1  12  17      178.86      175.59     35.62 o 
   0  12  17       12.01       49.60     72.47 o 
   1  12  17       57.01       -7.77     23.42 o 
   2  12  17      903.40      906.37     52.23 o 
   3  12  17       45.98       28.93     52.48 o 
   4  12  17       19.40       60.30     45.19 o 
  -8  13  17        0.88       33.63     40.48 o 
  -7  13  17       38.35       39.68     38.89 o 
  -6  13  17      250.99      193.87     53.48 o 
  -5  13  17      386.77      436.17     50.01 o 
  -4  13  17      265.67      224.50     25.82 o 
  -3  13  17      137.10      163.31     25.04 o 
  -2  13  17      116.04      124.42     25.15 o 
  -1  13  17        2.65       18.35     21.35 o 
   0  13  17      670.37      699.56     48.64 o 
   1  13  17       51.84       91.51     38.69 o 
   2  13  17        3.08      -23.66     34.33 o 
   3  13  17      115.94       41.86     44.46 o 
  -8  14  17      255.09      258.06     57.64 o 
  -7  14  17        2.08       49.80     33.73 o 
  -6  14  17      155.19      113.99     63.20 o 
  -5  14  17      112.51      142.47     47.42 o 
  -4  14  17      351.12      357.34     44.00 o 
  -3  14  17        0.64       -7.97     19.31 o 
  -2  14  17      749.09      808.79     38.23 o 
  -1  14  17       26.56       20.41     22.17 o 
   0  14  17       36.89       21.06     25.96 o 
   1  14  17       28.43       63.72     47.12 o 
   2  14  17      595.07      587.58     46.45 o 
   3  14  17        6.11        8.85     31.14 o 
  -7  15  17       27.44       87.50     66.57 o 
  -6  15  17      406.35      469.61     58.74 o 
  -5  15  17      166.19      162.71     59.43 o 
  -4  15  17       93.84      136.78     30.61 o 
  -3  15  17        0.59       15.87     24.31 o 
  -2  15  17      153.14      177.22     27.28 o 
  -1  15  17        2.57       35.73     35.17 o 
   0  15  17      508.86      492.47     44.97 o 
   1  15  17        5.33      -24.69     28.16 o 
   2  15  17       57.84       66.00     44.71 o 
  -7  16  17        7.37      -66.57     66.57 o 
  -6  16  17      106.20       66.57     61.71 o 
  -5  16  17       59.72       73.41     41.57 o 
  -4  16  17      436.36      410.38     55.61 o 
  -3  16  17        3.49      -10.66     24.34 o 
  -2  16  17      445.81      404.77     30.75 o 
  -1  16  17        9.81       77.67     39.53 o 
   0  16  17       26.45      -17.95     37.20 o 
   1  16  17        0.57      -28.17     38.59 o 
   2  16  17      215.99      173.27     37.69 o 
  -5  17  17        9.20      -53.37     60.32 o 
  -4  17  17       24.77       26.57     58.98 o 
  -3  17  17       20.39       36.74     26.83 o 
  -2  17  17      185.61      160.36     34.69 o 
  -1  17  17        1.72       -6.90     25.61 o 
   0  17  17      450.01      365.53     61.42 o 
   1  17  17        3.70       13.52     29.47 o 
  -5  18  17        1.20       12.90     49.50 o 
  -4  18  17      374.74      253.12     29.82 o 
  -3  18  17        5.89      -24.41     33.23 o 
  -2  18  17      272.73      237.26     72.23 o 
  -1  18  17        8.99      -29.49     40.23 o 
   0  18  17       76.62       92.91     38.13 o 
  -4  19  17        5.68      -30.83     40.62 o 
  -3  19  17        9.08       27.82     31.25 o 
  -2  19  17       62.82       41.36     88.05 o 
  -1  19  17        0.01       52.77     54.61 o 
  -4  20  17      183.56      139.14     89.79 o 
  -3  20  17       29.51       -1.98     37.90 o 
  -2  20  17      230.14      165.66     37.39 o 
 -10   0  18      642.07      636.65     77.89 o 
  -8   0  18        0.24        3.97     30.65 o 
  -6   0  18     2337.69     2622.07    122.63 o 
  -4   0  18      378.08      420.50     34.93 o 
  -2   0  18      572.72      570.17     37.61 o 
   0   0  18     1058.25     1073.48     72.25 o 
   2   0  18      243.89      272.44     52.98 o 
   4   0  18      591.38      622.45     80.18 o 
 -10   1  18       57.07      100.30     75.70 o 
  -9   1  18        0.14       -9.80     42.51 o 
  -8   1  18       33.98       14.33     34.33 o 
  -7   1  18        0.40       -4.28     49.16 o 
  -6   1  18      136.11      154.88     35.48 o 
  -5   1  18       25.50       33.65     28.67 o 
  -4   1  18      143.77      156.55     28.77 o 
  -3   1  18        5.42        8.53     27.78 o 
  -2   1  18      605.40      614.64     26.49 o 
  -1   1  18       29.04       13.66     24.31 o 
   0   1  18       13.67       -6.80     54.66 o 
   1   1  18        2.25       26.61     58.98 o 
   2   1  18      586.75      652.03    103.35 o 
   3   1  18        0.01        3.29     24.35 o 
   4   1  18      316.72      253.90     35.28 o 
   5   1  18        5.47      -29.15     32.67 o 
  -9   2  18       89.23       85.10     37.95 o 
  -8   2  18        0.27       38.67     26.21 o 
  -7   2  18        5.44       14.77     27.33 o 
  -6   2  18     1851.62     2006.67     83.71 o 
  -5   2  18      177.90      167.99     34.72 o 
  -4   2  18      429.73      386.66     21.68 o 
  -3   2  18       19.37       32.75     22.32 o 
  -2   2  18      361.63      370.55     22.06 o 
  -1   2  18       18.68        6.35     20.23 o 
   0   2  18     1026.64     1066.44     47.64 o 
   1   2  18       10.42       38.82     24.59 o 
   2   2  18      172.70       84.45     31.66 o 
   3   2  18       24.83       90.15     36.89 o 
   4   2  18      623.20      614.64     51.19 o 
   5   2  18        6.94       29.70     34.33 o 
  -9   3  18        0.61       -9.92     23.81 o 
  -8   3  18      183.89      169.05     27.72 o 
  -7   3  18        2.15      -12.15     34.62 o 
  -6   3  18      336.38      355.32     41.99 o 
  -5   3  18       22.60       20.43     35.14 o 
  -4   3  18      229.38      195.18     18.22 o 
  -3   3  18      140.20      118.54     17.77 o 
  -2   3  18     1144.19     1171.96     45.02 o 
  -1   3  18        4.34      -17.75     19.98 o 
   0   3  18        0.29       24.95     17.80 o 
   1   3  18       29.63       54.77     26.15 o 
   2   3  18      683.62      729.09     48.45 o 
   3   3  18        5.68      -26.74     26.74 o 
   4   3  18       90.35       87.88     38.12 o 
   5   3  18       16.77      -29.18     31.80 o 
  -9   4  18      360.38      335.42     62.11 o 
  -8   4  18       55.19       69.29     26.65 o 
  -7   4  18       35.63       54.09     28.40 o 
  -6   4  18     1231.69     1395.33     59.09 o 
  -5   4  18      473.62      449.39     34.94 o 
  -4   4  18      721.47      684.78     27.36 o 
  -3   4  18       18.84       12.68     28.17 o 
  -2   4  18      291.14      295.76     46.68 o 
  -1   4  18        0.83       79.30     26.74 o 
   0   4  18     1447.94     1404.99     89.69 o 
   1   4  18        1.25       -3.89     22.48 o 
   2   4  18       15.32       45.09     28.36 o 
   3   4  18      157.75      208.77     58.44 o 
   4   4  18      390.24      342.63    105.97 o 
   5   4  18       47.16       48.14     75.00 o 
  -9   5  18        3.92       49.80     49.80 o 
  -8   5  18      482.19      520.04     37.72 o 
  -7   5  18        0.06       47.80     38.22 o 
  -6   5  18      582.14      627.48     43.24 o 
  -5   5  18        0.39       12.81     66.07 o 
  -4   5  18      161.18      168.51     26.99 o 
  -3   5  18      107.22      101.69     23.91 o 
  -2   5  18     1768.50     1768.05     55.84 o 
  -1   5  18        2.20      -15.24     15.24 o 
   0   5  18       60.52       42.98     20.96 o 
   1   5  18       86.12      117.43     73.51 o 
   2   5  18      948.62     1002.65     59.37 o 
   3   5  18        1.78       17.78     33.17 o 
   4   5  18       55.91       40.70     36.16 o 
  -9   6  18      382.51      375.10     83.44 o 
  -8   6  18      195.33      269.66     31.53 o 
  -7   6  18      138.61      148.85     38.54 o 
  -6   6  18      605.57      581.55     63.01 o 
  -5   6  18      483.43      480.48     63.65 o 
  -4   6  18      604.38      623.83     31.68 o 
  -3   6  18      216.06      210.25     23.53 o 
  -2   6  18      425.78      449.68     58.00 o 
  -1   6  18      107.61       98.33     22.82 o 
   0   6  18     1285.68     1309.34     51.01 o 
   1   6  18       68.79       32.88     20.16 o 
   2   6  18        7.83       43.26     24.95 o 
   3   6  18      282.40      283.06     41.82 o 
   4   6  18      254.88      277.39     59.63 o 
  -9   7  18        0.29      -24.50     37.14 o 
  -8   7  18      341.25      311.41     40.18 o 
  -7   7  18       16.66      106.48     32.91 o 
  -6   7  18      458.60      526.26     43.71 o 
  -5   7  18      115.67      113.30     37.60 o 
  -4   7  18      433.03      389.37     32.15 o 
  -3   7  18       35.32       48.80     19.79 o 
  -2   7  18     1409.82     1375.30     44.85 o 
  -1   7  18       45.74      109.15     22.14 o 
   0   7  18       49.90       58.33     22.99 o 
   1   7  18      260.99      321.57     33.04 o 
   2   7  18      890.21      923.02     85.79 o 
   3   7  18        1.40        3.67     56.65 o 
   4   7  18       50.88       86.29     62.90 o 
  -9   8  18      218.59      191.18     65.38 o 
  -8   8  18      146.69      198.30     57.84 o 
  -7   8  18      684.53      652.74     51.54 o 
  -6   8  18      172.28      227.59     49.41 o 
  -5   8  18       99.10       83.44     39.68 o 
  -4   8  18      619.73      644.69     31.50 o 
  -3   8  18     1038.21     1052.35     41.61 o 
  -2   8  18      112.91      112.10     26.04 o 
  -1   8  18       12.96       55.28     25.40 o 
   0   8  18      659.90      647.25     57.06 o 
   1   8  18      227.25      273.05     61.71 o 
   2   8  18        1.37       27.80     30.94 o 
   3   8  18      265.10      237.13     34.61 o 
   4   8  18      196.85      138.46     44.89 o 
  -9   9  18       22.55       52.48     64.38 o 
  -8   9  18      403.02      436.17     57.85 o 
  -7   9  18        1.79       -4.96     59.72 o 
  -6   9  18      247.09      364.32     50.50 o 
  -5   9  18      237.07      231.47     44.05 o 
  -4   9  18      871.84      903.68     39.91 o 
  -3   9  18       63.89       94.12     23.60 o 
  -2   9  18     1026.21     1050.44    141.77 o 
  -1   9  18      471.58      471.41     33.15 o 
   0   9  18       81.55      110.53     26.87 o 
   1   9  18      487.49      564.92     43.77 o 
   2   9  18      611.28      533.88     87.52 o 
   3   9  18       91.90       92.77     36.45 o 
   4   9  18       19.74       -3.41     34.51 o 
  -7  10  18      770.65      780.77     91.49 o 
  -6  10  18       40.94       86.31     42.76 o 
  -5  10  18        1.86       19.74     37.50 o 
  -4  10  18      313.55      313.08     26.36 o 
  -3  10  18     1128.29     1123.74     41.82 o 
  -2  10  18        6.29       18.83     22.75 o 
  -1  10  18        4.14       29.52     20.75 o 
   0  10  18      282.57      293.20     32.25 o 
   1  10  18      176.42      232.06     36.93 o
[truncated: 24,752 more chars]
